# Supplementary material for: Evolution of Developmental GATA Factors in Nematodes
Source: J Dev Biol. 2020 Nov 16;8(4):27. doi: 10.3390/jdb8040027 (PMC7712238; doi:10.3390/jdb8040027)
Supplement: Supplementary file 1 [file jdb-08-00027-s001.zip]

Archive with 3 entries (2 files):
- jdb-987434 - supplementary/
- jdb-987434 - supplementary/FileS1.xlsx
- jdb-987434 - supplementary/jdb-987434 - supplementary figures.docx
