# Supplementary material for: Evolution of Developmental GATA Factors in Nematodes
Source: J Dev Biol. 2020 Nov 16;8(4):27. doi: 10.3390/jdb8040027 (PMC7712238; doi:10.3390/jdb8040027)
Supplement: Supplementary file 1 [file jdb-08-00027-s001.zip › jdb-987434 - supplementary/FileS1.xlsx]

## Sheet: Nematode GATAs
Clade	Species	Species Abbr	Designation	type	unique name	refName	sequence	#ZF	intron sites	Zf1-C4loc,size	Zf1-sequence	Zf2-C4loc,size	Zf2-sequence	Zf3-C4loc,size	Zf3-sequence
V	Caenorhabditis elegans	CELEG	W09C2.1a	ELT-1	ELT-1	>CELEG_ELT-1	MHYRDANYSISRNKVNLHHEEFMLDGVVGGEDHDMQNTNEVRAELDSLLRLDPDTNSIIDALHISQPIEQENMDYEGKPVEFTLGTSSGGASLAPTSSTTAASIAPFSYNTSATNYYNTTPSSYPMFLNYQYAGGTTVTTDMDAFSGMDMSMNNGVFGTQNNPSYFYPTTQLNTYGYDTLAAATTASGITVNNNQLNVNIVQGNGTIVPQPITQNIISTVSNVQSSVPINNSQPLTPTGLAGCSTSSGSSSASSSSANSTSTPKNTISKANRSSGGANNSQFSTEDRECVNCGVHNTPLWRRDGSGNYLCNACGLYFKMNHHARPLVKPKKRQQNAQKRTGIECVNCRTNTTTLWRRNGEGHPVCNACGLYFKLHKVERPITMKKDGIQTRNRKLSAKG…	2	69,122,158,281,333,376	289,25	CVNCGVHNTPLWRRDGSGNYLCNACGLYFKMNHHARPLVKPKKRQQNAQKRTGIE	344,25	CVNCRTNTTTLWRRNGEGHPVCNACGLYFKLHKVERPITMKKDGIQTRNRKLSAK	0	0
V	Caenorhabditis elegans	CELEG	C33D3.1	ELT-2	ELT-2	>CELEG_ELT-2	MDNNYNDNVNGWAEMEPSQPMGGLRLPTQNMDPPEQNNESQLSELPRMKIDNDYASPIERQSVITSGTNNYEPKVETVTSFFHTGIDYSNFGMLDQTTMQPFYPLYSGIPVNTLGTFSGYTNSIYDKPSLYDPSIPTINIPSTYPTVAPTYECVKCSQSCGAGMKAVNGGMMCVNCSTPKTTYSPPVAYSTSLGQPPILEIPSEQPTAKIAKQSSKKSSSSNRGSNGSASRRQGLVCSNCNGTNTTLWRRNAEGDPVCNACGLYFKLHHIPRPTSMKKEGALQTRKRKSKSGDSSTPSTSRARERKFERASSSTEKAQRSSNRRAGSAKADRELSTAAVAAATATYVSHADLYPVSSAAVTLPDQTYSNYYQWNTAATAGLMMVPNDQNYVYAATNYQT…	2	47,80,123,170,226,259,383,405	153,24	CVKCSQSCGAGMKAVNGGMMCVNCSTPKTTYSPPVAYSTSLGQPPILEIPSEQP	237,25	CSNCNGTNTTLWRRNAEGDPVCNACGLYFKLHHIPRPTSMKKEGALQTRKRKSKS	0	0
V	Caenorhabditis elegans	CELEG	K02B9.4a	ELT-3	ELT-3	>CELEG_ELT-3	MKDSQLSVKPAAYYCSPTMNDYRVEKVANTLLDPYVQLDQPTYADFTNAQVLNHQQEMLQMNFPTPLSTSYMNTAQVTQTHQMPFNIFELNLSNFATFQPACDTPLPLLNSSPTHPYTTMSNFTPPPQDPLVAEPKPMKKRMAAVQCHQNSICSNCKTRETTLWRRNGEGGVECNACNLYFRKNNRKRPLSLRKDGIMKRNRRPRNESPNSAIRNTHQRHGHAAAC	1	14,49,90,143,175	153,25	CSNCKTRETTLWRRNGEGGVECNACNLYFRKNNRKRPLSLRKDGIMKRNRRPRNE	0	0	0	0
V	Caenorhabditis elegans	CELEG	F55A8.1a	ELT-5/6	EGL-18	>CELEG_EGL-18	MSISIMTETRPESAEQQHHEVLQRPSDEPCSGCKQLQKDVAKTISMVMERMDKLQYRLDELLKENNELKSSSVSSGKASPSPAESRSSPKLVETVVAPVSGARKRKPKERSPPAAASPLPDFSNLMNGFMFDPLNMSNPNGMMQLLSMVQQQQQQQQHHQHIENQQSVSPPQSKSVKIEDPMDQDVKQEESERSDIPTATEAQNLLDALTAQFSSNGQATSTTSPPSSSSQVQAVIEAVATPSSQSQDSSMFEKTETSGDPNAARCSNCRTDKTTAWRRDAEGKLVCNPCGLYYRLHKVRRPIEMRKNHIQQRYRRKNKEKESSAATQIFNQLLTQMPTMATGGVSTDGAINTFNLLEQISQFTQAQELMNSSATF	1	42,219,298	266,25	CSNCRTDKTTAWRRDAEGKLVCNPCGLYYRLHKVRRPIEMRKNHIQQRYRRKNKE	0	0	0	0
V	Caenorhabditis elegans	CELEG	F52C12.5	ELT-5/6	ELT-6	>CELEG_ELT-6	MTSSKEEMPDEMVSREVEEEMEDRVEETATTAAACTGCAQLHKDIRQDVSKMMSKIDEVCGRLEALISEKEKVLLEQMSESGSEEKYPPSPTESRASPSSVGKSNGGCRKRKPTKESVNRHLENGGSDSPFEKITRNISTPVSASSPFPDFQNFNGFVFDPMANPQNMMNLLNLVQQQQHQAAAHHHAQQQAREQKPVKAEESKQQEPSENRNQSPSASVEQTLLDQLSMQFNGKSPSPTVHASTAAAAGSSEDDTSANSSISKCSNCSTIKTTAWRRDLEGKLVCNACGLYYRLHRTHRPVHMRKDFIQQRFRRRMREDENPATSQAAVFSQLLGLPSMANGGANALTFLEQINQLNQSQEQRKSP	1	47,86,158,297,322	265,25	CSNCSTIKTTAWRRDLEGKLVCNACGLYYRLHRTHRPVHMRKDFIQQRFRRRMRE	0	0	0	0
V	Caenorhabditis elegans	CELEG	C18G1.2a	ELT-3	ELT-7	>CELEG_ELT-7	MLPETTTLQPLPSVTTIMNEPPARSPMEDYYLFNQFQYNQNPYVYPPQPVYYNTWQDASTHHFDPFQSYQIPSPYEQPIQSSMCTTPLQPLEDSRIIFDESLTKNENEQKSFVEQDSSYESSGNRFGSQKGKKIAKVIRDACCSHCSTTTTTLWRKNDEGNLECNACNLYYRHNKVKRPLSLCKQKPTTRKRRQAKKE	1	41,136,165	143,25	CSHCSTTTTTLWRKNDEGNLECNACNLYYRHNKVKRPLSLCKQKPTTRKRRQAKK	0	0	0	0
V	Caenorhabditis parvicauda	CPARV	CPARV.g12267.t1	ELT-1	ELT-1	>CPARV_ELT-1	MNEFKFEMAEPISAQPGMYQASFPVIMDCEQNVSDSLTENPNDLSSSNDDNVFSPVKPTFYNSTNSMYYTNGKDYQTGYPAVFLNYPSYSMTSSASTCGAAANAAATAAGDVAFSQGMTMDSSFLGGNNASSYLYPNNFGYDYSLTNGMLPRVTGTACTSSGTSSNGSANSTASRSSKPRNNNNQFSGEGRECVNCGVQNTPLWRRDGTGHYLCNACGLYHKMNGQNRPLVKPKKRQNAQKRTGVACVNCKTNTTTLWRRNGSGEPVCNACGLYYKLHQIDRPLTMKKEGIQTRNRKMTKSKKMKPEDNWMKAPIMMPASYSFGQNYFPFTATTQ	2	51,77,126,185,237,279	193,25	CVNCGVQNTPLWRRDGTGHYLCNACGLYHKMNGQNRPLVKPKKRQNAQKRTGVA	247,25	CVNCKTNTTTLWRRNGSGEPVCNACGLYYKLHQIDRPLTMKKEGIQTRNRKMTKS	0	0
V	Caenorhabditis parvicauda	CPARV	CPARV.g13177.t1	ELT-2	ELT-2	>CPARV_ELT-2	MDSQSSYAFSDQLRLPVTPADNVSLALVAPKVEQKDENTRHSVINVDYSSHNYEELKPDVTHLSSVSSAMLTAPLEATTIQLQQPAYSNAFYPHDFMGVQLTNGYTGYYDGPLGIAAANYYPQPQIQIVQSECVACGSSCDSSTSIRVQDGIMCTTCKASSQPQMNVYQTSTAYEPPKPSRPAQNKKPSHSGNKRQDLVCSNCNSTNTTLWRRNADGEPVCNACGLYYKLHNQNRPLNMKKDGQLQTRKRKTKNGEGSSAPKKREKPYSQSQSDSRHIREPTFQPASYQLPTASYETRIPTDFVNNWNNPQLTQFSSQYTVNPYAPTYRVPATVQIAPARDEETMNAARELEETNGSG	2	62,106,151,222,276,307	133,25	CVACGSSCDSSTSIRVQDGIMCTTCKASSQPQMNVYQTSTAYEPPKPSRPAQNKK	200,25	CSNCNSTNTTLWRRNADGEPVCNACGLYYKLHNQNRPLNMKKDGQLQTRKRKTKN	0	0
V	Caenorhabditis parvicauda	CPARV	CPARV.g7888.t1	ELT-3	ELT-3	>CPARV_ELT-3	MDRKTNNARFGAVLIRAVEEGGKTCINGLPLVPPTVRMLGRLNLLKSLNHESIALYLEMIKCTLASNMSIVISEHYEETLASVLAKKKLSMKQIEEIFRDVLRGLNYLHDKNLVHGNLHVNNVLVPDPETLRIRFSRHCIPFITGNGADAEITDLLTVYALSPERMIHSVPGDRPSFKSDVWSAGILLLQLYTGVLLEDIWTECQYFSVLLKSVQELEKGGSGTSLFHGLLQAVKLATAATIDYEIDSKIEKVLELCLNFLPSERLTLEDLFEIFNLESFLEEEADFEVLTSEELREQTKKVIGDANWKLHDMPIQEAFYLWKISGATPESILIKKGAIQLLPPITTVPNVVMEDSMMIGNEEMRFCDVSNKIIELPTKNLLFKINEMKPLDLYTSILL…	1	41,90,141,193,217,296,350,383,422,460,500,549,577,644,672,704,760,810,832,865,893,928,967,1005,1050,1082	1060,25	CANCKTRETTLWRRNQEGDIECNACNLYFRKNNRKRPLSLRKDGIMKRNRKPRND	0	0	0	0
V	Caenorhabditis parvicauda	CPARV	CPARV.g2278.t1	ELT-5/6	ELT-5	>CPARV_ELT-5	MKQHAEIACSIFFTVRLFQLSTLKQDGPLCCLFYDMFLRRIEIIPTSTDLEPATTTYDRKMTQVGSPSTEQQHDAVSPPPEQAASPSLTTTACSGCVQLHHDIKQSVQQLMDKFDLVYLKLESFIGEKEKMNAEQMSDSGSEEKEALSPSNSRGSPSYGGSRKRKPTKEAVQKMAEGEPDAKAQAVENEKPTPETPVSTSHSPFPDQFMNGFPMIDAMSHQQQMINFLAMVQQQQATALNNATPIKQEPKPLKESPVAPSANVAPPTPQPPATDPQTIMEQLQASFKEKMEQQEEDQNASVSRCSNCMTTKTTAWRRDLAGKLVCNACGLYYRLHRTHRPVHMRKDFIQQRFRRKIKEEEANPTAMLSQLFGMSPMGAAAAASAGSAQNAFSFLEQFNQ…	1	42,60,144,214,288,336,360	304,25	CSNCMTTKTTAWRRDLAGKLVCNACGLYYRLHRTHRPVHMRKDFIQQRFRRKIKE	0	0	0	0
V	Caenorhabditis virilis	CVIRI	CVIRI.g5548.t1	ELT-1	ELT-1	>CVIRI_ELT-1	MDYLNFKELEELEFLDDLKENEMSETFKYEKPAEFNIGNQISAQPGMYQTACSIMDCEPQTMSDVLAENHDLSVNNEDVFSPIKPNPTTFGTYNAPNNVYYKDYTSTPSSYNMLFNYPSYSLPGATSAAACSTGMDSFGQNMTMDASVFGGQYSTSFYPANIGYGGYDPLGVATSTSANGTSQSGTSTTVANSNPLSNGTPSTVAIASTSSGSSTSSSSSGNSTSTPRSSGGGKVRTSQNFPVNTEGRECVNCGIQNTPLWRRDGGGHYLCNACGLYHKMNGSNRPLVKPKKRQSAQKRTGVACVNCKTNTTTLWRRNGHGEPVCNACGLYFKLHQVERPITMKKDGIQTRNRKQTTKSGKRGSKDGSTSSMGLDSSQTPSVWDMKPQAQSMLMTTSGG…	2	21,109,150,240,294,336,386	250,25	CVNCGIQNTPLWRRDGGGHYLCNACGLYHKMNGSNRPLVKPKKRQSAQKRTGVA	304,25	CVNCKTNTTTLWRRNGHGEPVCNACGLYFKLHQVERPITMKKDGIQTRNRKQTTK	0	0
V	Caenorhabditis virilis	CVIRI	CVIRI.g4927.t1	ELT-2	ELT-2	>CVIRI_ELT-2	MWNNRSMMPETKILIPQRRMDDYRDDSTSSWTNMGQGSSTLQLPTQPVPLRPVKGDELMRNGGTVGDLKPVKLEDITDRQSVIANPNSNNLEMKPEIQLTNSAFAPMDFNYLDHTNNLFYGTYSTNFQQLGFSTTTNQYDRNFENNRFNVNPVFDSSFLKPLSSYPPNNIYNTSSECVKCSQNCGVNGIIVASGKLCETCYKTTYDQPVGLTDLSRHYAPAQSSAIDQPAIIDTDQASQLQQQHQQHQQLQQQHTQQQQQDQQQLQVQTQHQQPQRSTKGNKKSGSGSGNAGRRSGLVCSNCNGTNTTLWRRNAEGEPVCNACGLYYKLHHVARPVSMKKDGQLQTRKRKSKVGESPVTVARPPKEKKYERQAEKAAAKQAAAQAQAAAVAASYQPQTV…	2	17,100,136,321,349,419	177,24	CVKCSQNCGVNGIIVASGKLCETCYKTTYDQPVGLTDLSRHYAPAQSSAIDQPA	299,25	CSNCNGTNTTLWRRNAEGEPVCNACGLYYKLHHVARPVSMKKDGQLQTRKRKSKV	0	0
V	Caenorhabditis virilis	CVIRI	CVIRI.g211.t1	ELT-3	ELT-3	>CVIRI_ELT-3	MYAQASNPEPCQFQQNDQVGLYRYYCPQNEGYAAQFENHSPNISNQAYYCDPQKESQTQPTVTVCYNNTSKDQTTRVAARLPAISNLMKEQVKEEYSDYYQPNPTMTDYRVEKVSNSIVDPYIHLEQPTYADFTNAHVLNHQDMINQMNNFPLSANYMSNTQVQHQPAMSFNLFDLNLSNFSSFNQTCEPSLPLMHQSPSQQSYGMTPHTNFTPPPQDPLAADQKPIKKRMAAVQCHQNSVCSNCKTRETTLWRRNGEGGVECNACNLYFRKNHRKRPLSLRKDGIMKRNRRPRNESPNHK	1	30,100,136,176,232,264	242,25	CSNCKTRETTLWRRNGEGGVECNACNLYFRKNHRKRPLSLRKDGIMKRNRRPRNE	0	0	0	0
V	Caenorhabditis virilis	CVIRI	CVIRI.g4649.t1	ELT-5/6	ELT-5	>CVIRI_ELT-5	MTLVESSPASQCASATSPLPEQAASPSIGSAPCSGCTQLHHDIKQNVQQLMDKLDFLCMRIDTFMTKDSENQRNERLSESGSEEKDAPSPSGSRGSPSLNGKHIPGSGSRKRKPTKDSINRVGDLLMNGLSPEMLLNGTAAAAAAAAAAMSDEKRSSSARQVSTPVSTSSPFPDFNNFANGFIFDPIMQQQQQQQMMNLFAMVQQQQNQSEQTPAKVPKQEASEQQTTPVRVKSEEILDSPSSQSIMEQLTKHLNGKLQEQSPPSNTSTTNNSNNTSSAQQQQQQQQQQQQSNGGSGSGPEDESNASLSRCSNCMTTKTTAWRRDLDGKLVCNACGLYYRLHRTHRPVHMRKDFIQQRFRRKIKEEDTTNQNAVFSQLLAMSPMSAGGGSTAFNFLEQF…	1	45,183,256,343,399	311,25	CSNCMTTKTTAWRRDLDGKLVCNACGLYYRLHRTHRPVHMRKDFIQQRFRRKIKE	0	0	0	0
V	Caenorhabditis plicata	CPLIC	CPLIC.g403.t1	ELT-1	ELT-1	>CPLIC_ELT-1	MEYCAAKDNEEQENGLRHLESLDDLVALDTKSKMSEPFKYEKPADFSIGETISAQPGMYQTACSIMDCDQQAMADALAENHDISTNNDDVFSPVKPTVAAGFNYNTTSNNVYYKEYSATPTSYNMFLNYPSYSLQGSTTAPCSSGMDSFAHGMTMDTTVFTGQNSNYFYPSNISYGYDQLTTATNATLPRVSASAASSRMTPASTAVIAGCSTATSSGSSTSSSSSANSTTPKSSNGSKPRAGSASINTEGRECVNCGVQNTPLWRRDGTGHYLCNACGLYHKMNGQNRPLVKPKKRQSAQKRTGVSCVNCKTNTTTLWRRNGSGEPVCNACGLYYKLHQVERPLTMKKEGIQTRNRKLTTKSGKKLKAELDLDANAAAVWGMKANTAQPMLMSGGYPF…	2	33,89,121,161,246,298,340,384,437,499,525,584,723,791,870,905,1033,1093,1130,1264,1592,1639	254,25	CVNCGVQNTPLWRRDGTGHYLCNACGLYHKMNGQNRPLVKPKKRQSAQKRTGVS	308,25	CVNCKTNTTTLWRRNGSGEPVCNACGLYYKLHQVERPLTMKKEGIQTRNRKLTTK	0	0
V	Caenorhabditis plicata	CPLIC	CPLIC.g12863.t1	ELT-2	ELT-2	>CPLIC_ELT-2	MTDNSLDWNLRPPTQPLQLPIEHKDDDILKQFTNGTRSFTRVKDEYQTDRETVIHPGNDLHSMETVDPNAHLIPDANTYTMFSNTMPAAPQYNNFQFPPYQPLYDNSRATVSNLFTAPVQYTTDLSTRPAVEQPVDQFISFNLPNNTYKTDPYYIPQSIKQQEILQTTPVSANSYEQPSSNITPKAQKSNSGKKTNGSSRRQDLVCSNCKGTKTTLWRRDTNGQPVCNACGLYYKLHNTPRPATMKKEGSLQTRKRKPKNSDQGSLPVRKEKKYDRTSTSTERSNRIDSSYQTRTYSNGVAPISNYNYPYQTWGALAPNDPSPSNVPMYSNPTYTSTYIKQDINLALSSTVGPVAEEETQAATRGLEDNEEVNV	1	41,61,100,113,138,163,198,228,256,287,319	206,25	CSNCKGTKTTLWRRDTNGQPVCNACGLYYKLHNTPRPATMKKEGSLQTRKRKPKN	0	0	0	0
V	Caenorhabditis plicata	CPLIC	CPLIC.g5525.t1	ELT-3	ELT-3	>CPLIC_ELT-3	MMMNSPCGFESFYTNSPSSCGSSHELITNASASPSSVQFYSDKNEATSTTNQPFDTFFTTIDNRGYLSNSYPTSPELCASSYSSNNFGEPSISENSAYVQQQAPRQPVDRVQYQIQPHTQSQQQHHQNGSLTSAGTASRLPAIDNFMKEVQVKEEFSEYYVPNQSMSDYRVEKVANTLGDPYQQLEQPIYADFTNTQMLNQQDMLNMNFHNTLATNYMGAAQMAQPQTVQFNFLDLNLSNFSQTNPACDTSLPLMHQSQSQPQPQQQPQQQQPTAYIMSHTNFTPPPQDPLVPEQKPVKKRMAAVQCHQNSVCSNCKTRETTLWRRNGEGGVECNACNLYFRKNNRKRPLSLRKEGIMKRNRRPRNESPNGPIRRQGHAAAC	1	24,64,117,160,196,236,303,335	313,25	CSNCKTRETTLWRRNGEGGVECNACNLYFRKNNRKRPLSLRKEGIMKRNRRPRNE	0	0	0	0
V	Caenorhabditis plicata	CPLIC	CPLIC.g5901.t1	ELT-5/6	ELT-5	>CPLIC_ELT-5	MTLVASSPTSQCASATSPAPEQAASPSTVSAQPCSGCVQLHQDIKQNVQQMMDKFDLLYMRLETLLNEKEKDHMSESGSEEKEALSPSGSRSSPSLMNGKGGSRKRKPTKESISRVEALLEANGEQTGEEKNQLSTPVSASSPFPEFNFGNGFIFDPMAQQQQMMNILAMVQQQQQQQQHQQQQASNAEIPAKMSKQEVSEPVTPVRNKEPAEAATTTTSTGDSNIMEQLTAHLSSAKNENQAATTPSNNNQEDDSSTSVSRCSNCMTTKTTAWRRDLTGKLVCNACGLYYRLHRTHRPVHMRKDFIQQRFRRKIKEEDTNNQSNMFSQLLAMSPMASGGAPNAFSFLEQFNQLNQVQEQLNSSAPV	1	46,154,237,295,319	263,25	CSNCMTTKTTAWRRDLTGKLVCNACGLYYRLHRTHRPVHMRKDFIQQRFRRKIKE	0	0	0	0
V	Caenorhabditis monodelphis	CMONO	CMONO.g13680.t1	ELT-1	ELT-1	>CMONO_ELT-1	MLNASDQQLAVLQAMSEFKYEIGEPISAQPGMYQSSCPVILECEPTMSDVLSENPELVATSDDNVFSPVKPAAFYPGANPVYYATPKEYSSGYQTVLFNYQPYPLPSSAASGNMDAPFGQTMTMDPSVFAGQNASYLYQNNFTYDYSLTNTMLPRVGGGVPPVACTSSGSTSNSSANSTNAANSSRTGTEGRECVNCAVQNTPLWRRDGNGHYLCNACGLYHKMNGQNRPLEKPKKRQSTQKRTGVACVNCKTNNTTLWRRNGSGEPVCNACGLYYKLHQVERPLTMKKEGIQTRNRKTSSKGKKPKTPMADDGGWMKASPMLMPASYSFGQPYFAFAPNQ	2	64,91,130,186,238,280,302	194,25	CVNCAVQNTPLWRRDGNGHYLCNACGLYHKMNGQNRPLEKPKKRQSTQKRTGVA	248,25	CVNCKTNNTTLWRRNGSGEPVCNACGLYYKLHQVERPLTMKKEGIQTRNRKTSSK	0	0
V	Caenorhabditis monodelphis	CMONO	CMONO.g13255.t1	ELT-2	ELT-2	>CMONO_ELT-2	MDSYLEGNFTWPQAQAELRPVTALQLPLAKEEPKENTILTTVKIEDTTALNTRQSVIEPLPNSLDVKHELAAFPGAFYAQPVFDSYPASRLVSDQFPHQYLTNPYQLSFPRFVPNSAYDQQRTPSFVDLQNSQAFMPTFQPQQYFSKPECLGCGKTLGTDAKPVSGGFMCEDCHANTINTGYEVPARTVAPTFTTPTETTETIAAPKPSRPPTQKKPPSSVQSSSNRRQGLVCSNCNGTNTTLWRRNAEGDTVCNACGLYYKLHNTQRPQSMKKETVQTRKRKSKNADGSSSSKKRDRSNYNNQNAAERSRNKNPTYPAPTYPADPWPRQHLLLPGIDSHGSAFHYPSPYAAAPKLNDVQVGPVQDEETRAAARDLEDHDDSTA	2	41,74,116,136,189,220,255,282,312,337,358	150,24	CLGCGKTLGTDAKPVSGGFMCEDCHANTINTGYEVPARTVAPTFTTPTETTETI	233,25	CSNCNGTNTTLWRRNAEGDTVCNACGLYYKLHNTQRPQSMKKETVQTRKRKSKNA	0	0
V	Caenorhabditis monodelphis	CMONO	CMONO.g4278.t1	ELT-3	ELT-3.1	>CMONO_ELT-3.1	MLLLTSGFYERSLSTRAVFALMPDLGPFCHILQLEPCRRRSPRSPAIFHHHLVSSNYDTASGALPHINSFMKDTKQGYEFYDRTSHSKMEDYNMQKLTSMALLPESYTIPLTDHHTYSDFTNASMLSQTTDVLQSPLAFASNPLHYTLGTSNTFPLFDFPIHSFHESPIMQAHAQVSQAPVTATYSTTSHSNYSPPPQDPAVQKPLIKKRMPAVQCHVNSICANCKTRETTLWRRNQDGDIECNACNLYFRKNNRKRPLSLRKDGIMKRNRKPRNESPTGSSGSHENSNSHAFVA	1	48,81,123,159,212,244	222,25	CANCKTRETTLWRRNQDGDIECNACNLYFRKNNRKRPLSLRKDGIMKRNRKPRNE	0	0	0	0
V	Caenorhabditis monodelphis	CMONO	CMONO.g13651.t1	ELT-5/6	ELT-5	>CMONO_ELT-5	MTLVSASPSSQCAAVSPLPEEAASPSACAGCIKLHNDIKQNVQQMMDKIDVLYMRIEGLISEKEKDRIAAAEQLSESGSEEKDAPSPSDSRGSPSLQGSRKRKPTKDAVHRLPDGDGDCKALENVKPPLPKTPVPSNSVSPFPEGFNFPSGFMIDPLSQQQQMMQLLAIVQQQQQQSLSAQSTPRSEPAIKQEALAAPPTDPQAIMEQLQQQFKEKDEEEQNASLSRCSNCMTTKTTAWRRDLAGKLVCNACGLYYRLHRTHRPVHMRKDFIQQRFRRKIKEEEANSQSAMFSSLFGMSQMGSTPPNAFSFLEQFNQLNQNAEPLNTTTPV	1	40,82,153,192,215,260,284	228,25	CSNCMTTKTTAWRRDLAGKLVCNACGLYYRLHRTHRPVHMRKDFIQQRFRRKIKE	0	0	0	0
V	Caenorhabditis monodelphis	CMONO	CMONO.g8773.t1	ELT-3	ELT-3.2	>CMONO_ELT-3.2	MFEFPPLFANSDATREMAQQVELGLEFEDLDNYFRPNDELGEQQYATASTSSWGTPEQLLEQDTFGRAPLPEIQSFLTPIDVAPAYEDFDHKHVAYAQGPILSQEQGHYISIAHHHHHHHQLHHQLHQQQMHRMMKQHEPAHHQQQQYSQVVQMRPSVVNYAPGGVYAPPYDGYATVSTAYETPKFEGDVYSPPPQDPLIRTVVLVEEKKRPRTAAVTCHKDSKCANCKTRETTLWRRNQKGEIECNACNLYFRKNNFARPLSLCKNHIVKRNRKPRQQERYVYYERHSDEDVENNAKNVCSR	1	13,56,99,175,215,247	225,25	CANCKTRETTLWRRNQKGEIECNACNLYFRKNNFARPLSLCKNHIVKRNRKPRQQ	0	0	0	0
V	Diploscapter coronatus	DCORO	DCO_011600	ELT-1	ELT-1.1	>DCORO_ELT-1.1	MSEFKYEGATMTIPMYQHTTMLDTTTDAVTVGIGVGQEDTANAVTGAVYVTEGSTDVAAAAAVANGTGAGNTAIDDVNVCQSFVPLKAPFNYGTHPAGLYYTPTKPADPYPTNYQILLPGGAVYPTYTSTENGTFGGAIVEPTMFASQNFYAAPYGSANGFTYAYDASSFQTLPRVTTSSASSIPCTSSGSSSTSSSSNSSANSTSANGSTAIGLLATGPASANHSNHPSHAPPRSSKHRSNAFSAEGRECVNCGVTNTPLWRRDGTGHYLCNACGLYHKMNGSARPLVKPKKRQNAQKRTGVACVNCKTNTTTLWRRNGSGEPVCNACGLYYKLHNVERPLTMKKDGIQTRNRKVTSKSSRKSKSSSSDEEWMKQQQTAAMIVPTPYFNTPYGAFAFS…	2	77,111,146,243,295,337	251,25	CVNCGVTNTPLWRRDGTGHYLCNACGLYHKMNGSARPLVKPKKRQNAQKRTGVA	305,25	CVNCKTNTTTLWRRNGSGEPVCNACGLYYKLHNVERPLTMKKDGIQTRNRKVTSK	0	0
V	Diploscapter coronatus	DCORO	DCO_011599	ELT-1	ELT-1.2	>DCORO_ELT-1.2	MLCLIECELLMNDGLSAFSIQMAIFPSASFYFEMSEFKYEGATMTIPMYQHTTMLDTTADAVTVGIGVGQDDTANAVTGAVYVTEGSTDVTAAAAAVVANGTGAGNTPIDDVNVCQSFVPLKAPFNYGTHPAGLYYTPTKPADPYPTNYQILLPGGTVYPTYTSTENGTFGGAIVEPTMFASQNFYAAPYGSANGFTYAYDASSFQTLPRVTTSSASSIPCTSSGSSSTSSSSNSSANSTSANGSTAIGLLATGPASANHSNHPSHAPPRSSKHRSNASEGRECVNCGVTNTPLWRRDGTGHYLCNACGLYHKMNGSARPLVKPKKRQNAQKRTGVACVNCKTNTTTLWRRNGSGEPVCNACGLYYKLHNVERPLTMKKDGIQTRNRKVTSKSSRKSKS…	2	31,112,146,181,278,328,370	284,25	CVNCGVTNTPLWRRDGTGHYLCNACGLYHKMNGSARPLVKPKKRQNAQKRTGVA	338,25	CVNCKTNTTTLWRRNGSGEPVCNACGLYYKLHNVERPLTMKKDGIQTRNRKVTSK	0	0
V	Diploscapter coronatus	DCORO	DCO_010373	ELT-2	ELT-2.1	>DCORO_ELT-2.1	MENFVDPSNVTYTWTTEGPRASTLQLPLQAIDVKDHVKETLATVKIEDVSSSARQSVIETSVQAQMGVDVKSEYSILSNVNATTSSNMYAFVDPAIIPYHSLNYYNQHMFTNTIPQAAFPNSLYATTAYPAYIDTNIDVGHSVTHQGYVFTHRECLGCGQACGESRQVQGGYLCETCHAQQTQQLPYQTSHISINSIQPATIIPATQVNTQLYEPARPEQPAQTQKPPRSSNSTKKPSAGNPQRRQGLVCSNCNGTNTTLWRRNSEGDPVCNACGLYFKLHNVQRPVAMRKEGQLQTRKRKPKDGSGGGKKTREKKANGNSTTTAENRNNHTSAVSSYTGTAFQALPYGTAAQIADPNNYALTHTFAAAWQSNPLMSGDASAFHSTTYPSPYVTSTHNN…	2	43,78,122,146,169,210,240,272,332,378,436	155,23	CLGCGQACGESRQVQGGYLCETCHAQQTQQLPYQTSHISINSIQPATIIPATQ	250,25	CSNCNGTNTTLWRRNSEGDPVCNACGLYFKLHNVQRPVAMRKEGQLQTRKRKPKD	0	0
V	Diploscapter coronatus	DCORO	DCO_010374	ELT-2	ELT-2.2	>DCORO_ELT-2.2	MENFVDPSNVTYTWTTEGPRASTLQLPLQAIDVKDHVKETLATVKIEDMSSSARQSVIETSVQAQMGVDVKSEYSILSNVNATTSNNMYAFVDPAIIPYHSLNYYNQHMFTNTIPQAAFPNSLYTTTAYPAYIDANIDVGHSVTHQGYVFTHRECLGCGQACGESRQVQGGYLCETCHAQQTQQLPYQTSHISINSIQPATIIPTTQVNTQLYEPARPEQPAQTQKSSRSNNSTKKPSAGNPQRRQGLVCSNCNGTNTTLWRRNSEGDPVCNACGLYFKLHNVQRPVAMRKEGQLQTRKRKPKDGNGGGKKTREKKANGNSTTTAENRNSHTSAVSNYTGTAFQALPYGAAAQIADPNNYALTHTFAAAWQSNPLMSGDASAFHSTAYPSPYVTSTHNN…	2	43,78,122,146,169,210,240,272,332,378,436	155,23	CLGCGQACGESRQVQGGYLCETCHAQQTQQLPYQTSHISINSIQPATIIPTTQ	250,25	CSNCNGTNTTLWRRNSEGDPVCNACGLYFKLHNVQRPVAMRKEGQLQTRKRKPKD	0	0
V	Diploscapter coronatus	DCORO	DCO_008007	ELT-3	ELT-3.1	>DCORO_ELT-3.1	MKAVGSLKLGGQTGHKRESFYPALAVRIEGLISVQSPGDKSRLVMCSREGLMEMNAMEEDWFELPDQGNGEWSWNTGNSYDFEMPIETTLSFRVDFPVFEDSMHEFDDWKGEHSEQQQLAVVQEGRVQSSVDTKEADLQAQHQQSWCSDGSQNEADEQLAATPAVWYSQQQSSVLPDSTLYHLQDGYSTAEFEQPSGANPQETGREEEDGRQCGRGIDCSTEAQPLPAIYSLMRQPKEEPYDYVSGTSCSTSSPVCIDYSIASAMSSSTALEINANGYVTAAAAEMDIKQLSNLTPIAVTQCYSTLSDEYGTSHLLTNSDTSYVDYAFHNPSNLSGQEIHLSVPSSSPFSCISSSATPSTLVPSSSGLYSMASHQSQSTTPTSLQLFDFQGIGIPIYET…	1	18,37,82,124,173,243,289,334,390,462	472,25	CANCGTRETTLWRRGQDGSTECNACQLYFRKNNRRRPPTLKKEGIQKRNRKPRNE	0	0	0	0
V	Diploscapter coronatus	DCORO	DCO_008008	ELT-3	ELT-3.2	>DCORO_ELT-3.2	MCSRESLMEMNAMEEDWFELPDQGNGEWSWDTANSYDFEMPIETTLSFRVDFPVFEDSMHEFDDWKGEHSEQQQLAVVQEGRVQSSVDTKEADLQAQHQQSWCSDGSQNEADEQLVATPAVWYPQQQSSVLPDSTLYHLQDGYSTAEFEQPSGANPQETGKEEEDGRQCGRGIDCSTEAQPLPAIYSLMRQPKEELYDYVSGTSCSTSSPVCIDYSTASAMSSSTAVEINANGYVTAAAEMDIKQLSNLTPIAVTQCYSTLSDEYGTSHLLTNSDTSYVDYAFHNPGNLSGQEIHLSVSSSSPFSCISSSAAPSTLVPSSSGLYSMASHQSQSTTPTSLQLFDFQGIGIPIYETQPLSVLPSAIAGGVPVQLNANAGSSSAFYCSSPIGYTSTPPPQDP…	1	38,80,129,199,244,289,345,417	427,25	CANCGTRETTLWRRGQDGSTECNACQLYFRKNNRRRPPTLKKEGIQKRNRKPRNE	0	0	0	0
V	Diploscapter coronatus	DCORO	DCO_012283	ELT-5/6	ELT-5.1	>DCORO_ELT-5.1	MTLVVSSPSQCAAASPPDSSASPQPCIGCQQLQTEMKQNMDQMMAKINELHKRMDAFIATNSGKRKSSGLTNQGNQQINKMMNGSQNGHSTPTATANFTNSMPSYPTLCSELSSLVENLSDEKPSALLEGLNNSNASSTERTSPAGSQTSASNNGNQGSRKRKPTKEAVQRLWEPQNDIFAAAANGDLLKALKKETNEPSSPAGTPPVSAASNASDNIFQLPTNFMMGDLAQQQQLTMQLLAMVPSLGGNQENGNGQNGQTQTPSDPQALIEQFHAQFKEKMDDDEGNASVSRCTNCMTTKTTAWRRDVLGKLVCNACGLYFRLHRTHRPVHMRKDFIQQRFRRKMKEEEMQSQSAMLSQLMNAMGNPAAGQAVGGTGTAQTVQGNNPFAVSFVEQINA…	1	38,129,192,226,280,326	294,25	CTNCMTTKTTAWRRDVLGKLVCNACGLYFRLHRTHRPVHMRKDFIQQRFRRKMKE	0	0	0	0
V	Diploscapter coronatus	DCORO	DCO_012284	ELT-5/6	ELT-5.2	>DCORO_ELT-5.2	MTLVVSSPSQCAAASPPDSSASPQPCVGCQQLQTEMKQNMDQMLSKINELHRRMDAFIATNGGKKKFSGLTNQGNQQINKMMNGSQNGHSTPTATANFTNSMPSYPTLCSELSSLVENLSDEKPSALLEGLNNSNASSTERTSPAGSQTSASNNGNQGSRKRKPTKEAVQRLWEPQSDIFAAAANGDLLKALKKETNEPSSPASTPPVSAASNASDNIFQLPTNFMMGDLAQQQQLTMQLLAMVPSLGGNQENGNGQNGQTQTPSDPQALIEQFHAQFKEKMDDDEGNASVSRCTNCMTTKTTAWRRDVLGKLVCNACGLYFRLHRTHRPVHMRKDFIQQRFRRKMKEEEMQSQSAMLSQLMNAMGNPAAGQAVGGTGTAQTVQGNNPFAVSFVEQINA…	1	38,129,192,226,280,326	294,25	CTNCMTTKTTAWRRDVLGKLVCNACGLYFRLHRTHRPVHMRKDFIQQRFRRKMKE	0	0	0	0
V	Diploscapter coronatus	DCORO	DCO_027361	ELT-3	ELT-3.3	>DCORO_ELT-3.3	MNRSFFITISSMFQELDDLFNVDFLGPSPATTAIDQAGNQAPSANDDVTTAYEVDHLDFELMFANYMTPCQTMPSSGGATTKPSNSQAKKMSKDQIVQSAAMSSDSSQMWLQNGTMNPQLFAVDQQRLIAAQDDSHAIQQSTHVHHYGQPIYSMSLTHTALEGGQPSQLLATATEQAIHRNDNSGNLDYASPSTSFLGPHPCKFIDLSLTTTTTKQQTVCTVIGKKPSQTPQHVKLPIKRRRLTKKPPMHANSVCTVCGTNETPMWRHHSYTGKLECNACNQYFEKYGVPRPANLHNRMVVKRVRNHTKFIKPVFVQLENQFVDVETVEGEEYGGPHPDTSKNRDNEVDIVGEFPPINGRIYLKL	1	41,106,140,198,245,278,345	255,26	CTVCGTNETPMWRHHSYTGKLECNACNQYFEKYGVPRPANLHNRMVVKRVRNHTKF	0	0	0	0
V	Diploscapter coronatus	DCORO	DCO_027482	ELT-3	ELT-3.4	>DCORO_ELT-3.4	MFQELDDLFNVDVLDPSSAAAAIGQAGNQALSANDDVTTAYEVDYLDFELMLANYITPLQTMPSSGGATTKPSNSQAKKTSKDQIVQPATMPSDSSQMWLQNETMNPQLFAVDQQRLIAAQDDSHAIQQSMHVHHYDQPTYSMSLMHTAPEGEQPSQLLATATEQATHRNDNSGNLYYASPSTSFLEPRPHKFIDLSLTTITAKQQTVRTVIGKKPSQTPQHVKLPIKRKRLTKKPPMHANSKCTVCGTKETPMWRHHSYTGQLECNACNQYFEKYGVPRPASLHNRVVVKRVRNHTKFIKPVFVQLENQFVDVETVKGEKYRGPHPDTSNNRDNEVDIVGELPPINGRIYLKL	1	30,95,129,187,234,267,334	244,26	CTVCGTKETPMWRHHSYTGQLECNACNQYFEKYGVPRPASLHNRVVVKRVRNHTKF	0	0	0	0
V	Pristionchus pacificus	PPACI	PPA38599	ELT-1	ELT-1.1	>PPACI_ELT-1.1	MATSTDGSLSTVFPSSDLLYPSIPLPTHHNSPSNDIKVNESTDEIFSPSKSSTLSYGAHNLYYSNGGKVSDPYGSTTSSQYLTIPFYPFASSSFPSSDPSSFTAPVIPSSNIFDPSQQQFFASSYYTPDYNSYLHPSTIPSQQRPTVSSTSSSATVSSSSTVCGRTPVSTNVNRTAATANSEGRECANCGATNTPLWRRDGAGQYLCNACGLYHKMNGHNRPLERPKKRQNTQKRTGVICVNCNTTNTTLWRRNGRGEPVCNACGLYHKLHQKARPIAMKKDGIQTRNRKTVSKGRKKKEEESILSSTLPIQPWKPCESMPFLNTYAYVPNQQQSYFLTPP	2	44,73,114,142,174,230,272	186,25	CANCGATNTPLWRRDGAGQYLCNACGLYHKMNGHNRPLERPKKRQNTQKRTGVI	240,25	CVNCNTTNTTLWRRNGRGEPVCNACGLYHKLHQKARPIAMKKDGIQTRNRKTVSK	0	0
V	Pristionchus pacificus	PPACI	PPA35595	ELT-1	ELT-1.2	>PPACI_ELT-1.2	MDVSAVDNSVEASSIPQSSFFPPQYLLYSSTNLPSTFDPSPPIETKNESKDEISSSLPYGSHNYTDYSNSGRIIDPYESNGSGYVTLPSSFSYPIASSDPSSFSTSNTNPYLNFTFFEHFQPQCVFPYYTDTASQSSTIPTQPVSTVVSSSSTPPSISSSSSTSIIRPSVSRPIVRPMPISSEGRECVNCRATVTPLWRRDSEGRYLCNACALYLKTNGTHRPLEKPKKKTEAPKRTGVVCVNCGCTSTTLWRRNGKGEPVCNACGLYFNLHKVQRPIQLKKDGIQTRNRKMKKKKKEDNISIPSTINVYDPTLPLYPQLTPYNILPNQSHSYLLTPPDST	2	52,77,118,142,176,231,273	187,25	CVNCRATVTPLWRRDSEGRYLCNACALYLKTNGTHRPLEKPKKKTEAPKRTGVV	241,25	CVNCGCTSTTLWRRNGKGEPVCNACGLYFNLHKVQRPIQLKKDGIQTRNRKMKKK	0	0
V	Pristionchus pacificus	PPACI	PPA12299	ELT-2	ELT-2.1	>PPACI_ELT-2.1	SYNRPLSILLSDHRVVVLPSSLLLLLGSTQMDTVAVSNGPSDSNQDAHQYEHWNGTKMNGSGLGECENMKDDKMDERMVGVMKQEDTCDDKSLERQSVIENSLSDKISDGTTLSVLNPVTNTTSTFDYDPSLASVFSTYNPTMAYQTYAGYNNYLQSFQPTTLFGNPAFNSSFARTESVLSIPSLLTSYPLSFELRAPTSAYTYETSAYSYPYFNAPFGQDLQQPIQQQQPQPQEDLQSECISCGVSLPEELRINRNRLCTDCRANTNASSSSTSNVIPPIEMPPIQQTFSASSPSIPLPSIQSKSSTITPARAQAASHPKKTPNNVMAAHHSASSSNGQKRQGLVCSNCNGTNTTLWRRNAEGDPVCNACGLYYKLHNVHRPATMKKEGTLQTRKRKP…	2	30,58,88,120,156,234,287,326,369,397,438,469,494,513,546,568,607,655,687,713,740	241,23	CISCGVSLPEELRINRNRLCTDCRANTNASSSSTSNVIPPIEMPPIQQTFSAS	347,25	CSNCNGTNTTLWRRNAEGDPVCNACGLYYKLHNVHRPATMKKEGTLQTRKRKPKG	0	0
V	Pristionchus pacificus	PPACI	PPA01540	ELT-5/6	ELT-5	>PPACI_ELT-5	MTMVASPLKPTDTTTPELREEMHRGMSEMRGKIDRLNEALFKIMGATGALGEPAAKRPAPARQQQQPMSHLAAVLAVKQEPNENGDMKNLMPSSFTPPGSAQQQQQSPPQLHGAKKRKPTKELIHRMGFPGGFGAFADAGSPLAAALAAAAAAGTANGMPTLHAAHAASQSPSPPALPTTPPNNNCREGTPTGATATVTIAEGAPSLQLQNLMNDMGGGLNMDAIQQQQQQILSMLGLGMQQSMGGGSPANLSAASTPRPDNSNGSDESTLDVSAREDSEDSSQSRCSNCQTTKTTAWRRDLNGRLVCNACGLYYRLHRTNRPVHMRKDHIQQRFRRRVKDEEPSNSAAMLNQLMAAAAAGVNSPFPFLEQMQQQLQATQAAAAPML	1	16,45,88,121,188,218,241,277,319,373	287,25	CSNCQTTKTTAWRRDLNGRLVCNACGLYYRLHRTNRPVHMRKDHIQQRFRRRVKD	0	0	0	0
V	Pristionchus pacificus	PPACI	PPA00208	ELT-3	ELT-3.1	>PPACI_ELT-3.1	MRSLVFILAGAFIVLCAKTTVKDDIYQIQGVEVDDAIEFEIDGSKHAAYARRKRQAVVEPAPIRNKSDSSAGAKRQAGYGQQNNQLAYDLTAAAAAKVPSNQRPSHRPLQAVRPSKKGTHYYYPPRQPLPLPKCFHNPTGYVCCNEALNDLMVDTYTALEQRPKFHACNIQLIATHLQLNAQRHFNTSFETLVGYEDFAQKINFRGDLVCKVELGSRYMIAYATASDAYNHDLGGHRRDKRETNGETDANSDMASSPLHAAAHHLLTAPRDTVADFMCGCGVSGCYGCVDGSHTDYKDQSDGRGDQWYLATPGGGVGEGGASTADATTHNSASFYSASSESSSSPVDQPIPIPPYAQLQYAQATSLPQIDSLMTSDAEPMFFDRMNEMKFVGDVKMEPG…	1	35,63,110,139,178,217,246,300,331,362,386,422,463,488,521,553	531,25	CANCGTRDTSLWRRNTTGEIECNACNLYFRKNGRKRPMSLKKGVIMKRNRKPRTN	0	0	0	0
V	Pristionchus pacificus	PPACI	PPA00213	ELT-3-2Zf	ELT-3.2	>PPACI_ELT-3.2	MNDPSSNCNCPATSCTGQCAQFPDDSRTGYITGQGCPMMNSFNYGNESTPSSYYWTFPSAVPYPHPAATSFDFSAGSFFPQYNQPFPYYPSCARVQPPSMGSFSENTQLKNNYEENENDILIPASTPDSVEHWSPPPDLALWKEHDNDDGVLADASNKNLSSVPHHFSSSDCENMQGKTSETKNIELLMPLRETSHFESRVQKIPHLQNSFSLPEESMETEFLDDIDSILPLDQPNLKSLSVESSIDYRSPIQTAPFEMAKEIQEVDLEMESMPVLDSSILVSPFASRSPAFKTEKDKKKRQSSFLKNKLLQPLNRDVFKQCSNCGATESTLWRRTGQGLIECNPCQLHFRRHGQKRPLTMKSAKILRRVRQPRAAALSEKKSASSNPQACSSVDIVEE…	2	27,65,96,158,188,228,272,303,344,374,415,438,470,503,534,566,595,624,655	322,25	CSNCGATESTLWRRTGQGLIECNPCQLHFRRHGQKRPLTMKSAKILRRVRQPRAA	633,25	CANCGTRETTLWRRSDEGEIECNSCSLYYRKRGVKRPLYLCNREIHKRKRLSAHA	0	0
V	Pristionchus pacificus	PPACI	PPA30941	ELT-3	ELT-3.3	>PPACI_ELT-3.3	MNSHTQNSYAHQASFELNSTYDFNQKTQMAFPSFCFELPMEQSIFGNSSMQQDNSCNCRSARLLQQLLQLKPELAQLLQQLQQAPFQLTDPGSFPGLPQTRETPNEQLQQQPLQSFHTPGSFPAVADGLRQQQPTTLLLLQPSTSSHVEQIVTAETNNVMKPNVSINFVGTTRFKTGFELETQPTEAKHPEQRYSTPLNRPKSHLNSSCANCRTRETSLWRRNARGETECNACVLFESKNGFARPLDMCTKKEIIPRKSVRKIRKLSTGL	1	28,177,200,231	209,25	CANCRTRETSLWRRNARGETECNACVLFESKNGFARPLDMCTKKEIIPRKSVRKI	0	0	0	0
V	Pristionchus pacificus	PPACI	PPA23043	ELT-3	ELT-3.4	>PPACI_ELT-3.4	MFSIPQHQSTAPRSLLQLSAPQPKTTMRKEQPYHQHIATPRPQKPTGTLRTLLGSPFTQQQQQPTRQMTTPQLPSSSSRPVRDRKQTPKAAVLVENQKEIVAATSHAATLMKKRTPILNQRRISTSYMGGIRPPTALLHTTPRMSLPSSIPSSMDDSIEVIELDSPSPPSGTKAKARCSCNQNSSSKILLSSRMPMPPPSSLTMEQKVHDTIAARLAALQKQTPAHPAVRTTPIQKRYNQPATSFYSIKPPSNGLPGLKMTIQKAVVPRLTENQIAATLNRVHNPFVPSSSAQKKQIARLPLPSDDLGQANAQQAEAAQGETPAHIHPKKIRVSKKKKEAAVTPPPSAPVEEDAVASPMDWLMAMVEQAIPVPAPAAVHTSNSDDEENVDVMAPLLQEE…	1	30,67,89,140,188,207,236,274,323,368,414,437,469,506	446,26	CANCGTRETSQWRRLGEGSEVECNPCSLYFKKRGHARPAELNREIQRRCRKSDGAE	0	0	0	0
V	Pristionchus pacificus	PPACI	PPA00160	ELT-3	ELT-3.5	>PPACI_ELT-3.5	MEDRKLLLGFYRTSDTQQLQPPPNRNMHQQPQNPLADWIRATDKSAQEEQDNDESYRNYENMQNSTPSNQQQHQPAFFTGQEPSCSYMPPYPPYDQTATFEFNPGYQMSFASFFPTFPTQYAVHDSCAQQQQANQCSCEATRLLQQLLQLQPGLSQLVQQLQQQQLPPTPFPKPGSFPTPPSPPEQQPPACLQHQQEQQQLQPSPSHSIEDEIGHGGTSGVMTPDYPFHFDGNEDETTPVHPTKEKKRQLTPFHRVRASAAPVPANRALQFRERMKPKTHENSSCAHCGTRETSLWRRNARGETECNPCNLFERKNGFPRPLNMCTQKKILSRKRVRKCPK	1	17,60,82,107,149,193,225,276,307	285,25	CAHCGTRETSLWRRNARGETECNPCNLFERKNGFPRPLNMCTQKKILSRKRVRKC	0	0	0	0
V	Pristionchus pacificus	PPACI	PPA05888	ELT-3	ELT-3.6	>PPACI_ELT-3.6	MSSSLLSTISPSSIDSAVKPMRDRKKTPKAVALHKKTPSSTRKTKSSVIPLSLPPPFSLELESNGVSSPIDHLLEMCQQAIPVKSTTVLPQLVNDEHAPPAQNIQVSPLVALLTAKPPPARGQKRKLTKTVPFSESIIPSSVETSIPTTPISSPPVLTSMKSGSESSGSGEKGKRKSPPVHHNSECSNCSTRETTLWRRNEEESIECNSCLFYFKKNGVKRPASLQNRIIFKKQKNNSSDGIEKNERTSEEKMIENIAPIPK	1	29,79,129,146,177,208	186,25	CSNCSTRETTLWRRNEEESIECNSCLFYFKKNGVKRPASLQNRIIFKKQKNNSSD	0	0	0	0
V	Heterorhabditis bacteriophora	HBACT	HBACT.g6767.t1 (modified)	ELT-1	ELT-1	>HBACT_ELT-1	MLMNPLYPNWPGANAGCSSSEATTFNQAAAMVDPTIPNMFGQNTAANFYTTSFGYPPYDYGSQTLHPRVSGAVGTGGIAPVACSSTSSSSSNSSANSTSAASRTEGRECVNCGVQATPLWRRDGTGHYLCNACGLYHKMNGQNRPLVKPKKDNAQKRTGVACVNCKTNTTTLWRRNGGGEPVCNACGLYYKLHQVDRPLTMKKEGIQTRNRKMSTKGKKRKWMSLVHGA	2	40,103,153,194	109,25	CVNCGVQATPLWRRDGTGHYLCNACGLYHKMNGQNRPLVKPKKDNAQKRTGVA	162,25	CVNCKTNTTTLWRRNGGGEPVCNACGLYYKLHQVDRPLTMKKEGIQTRNRKMSTK	0	0
V	Heterorhabditis bacteriophora	HBACT	HBACT.g6123.t1	ELT-2	ELT-2	>HBACT_ELT-2	MDSSLDPQISYVSNWPTDSHRMTLQLPTQPAEKEDSKDAILTNMKIDGDLTSLRQSVIEPPHSAAMEVKPDYSVLNNAFPPPMLDTHVGYNIDNLTGSMSLPAYGSNPQYIYSYNAATPTFFPQPIPTHSTSLTNGNFFLPSATPTYQTGTQYLETSNFEINQPYTFSVPQVMHECLKCGQTCGETRPTQGGYLCDNCSSAGYMTTSSELTQLYPSSVDHRVPADTITTSKNRGGSQKKPQTTLQQNSQRRQGLVCSNCNGTNTTLWRRNAEGEPVCNACGLYYKLHNVQRPISMKKDGQLQTRKRKAKNSDGSSGGKKRDRSNNYTSTTQAITERSSFTPTFGSIGFSSSSQMSEPGSYTLPLNGFAASSWQGNNIMMGTNTDTGHPSAFHSTYPSPY…	2	43,76,136,163,212,243,278,304,336,381,407	176,23	CLKCGQTCGETRPTQGGYLCDNCSSAGYMTTSSELTQLYPSSVDHRVPADTIT	256,25	CSNCNGTNTTLWRRNAEGEPVCNACGLYYKLHNVQRPISMKKDGQLQTRKRKAKN	0	0
V	Heterorhabditis bacteriophora	HBACT	HBACT.g10301.t1	ELT-5/6	ELT-5	>HBACT_ELT-5	MTLVAPPPQQCPAKTPPSAVAITNGVAPCSGCVKLHADIKQNVQQMMDKFDLLYMRLENLISEKEKDRMVSHEQDMSESGSDDKDVPSPTDSRASPALMQGSRKRKPTKDAVQRVSEDGPITTLPEASTVISAATSTPVSTTPSSFAESLAFPNGLMAMDPMAQQQQLLQFIVQQSIAQQHQPPASMQAGVKQEQTDPQMLMEQLQQQFKEKFDDDDSNASVSRCSNCMTTKTTAWRRDLAGKLVCNACGLYYRLHRTHRPVHMRKDFIQQRFRRKTKEEEVSSPSAMFNSLFGMPQLTGTQANPSAFNFLEQFNQLNSVQEQLNNTAPV	1	41,84,123,157,211,257,281	225,25	CSNCMTTKTTAWRRDLAGKLVCNACGLYYRLHRTHRPVHMRKDFIQQRFRRKTKE	0	0	0	0
V	Heterorhabditis bacteriophora	HBACT	HBACT.g12349.t1	ELT-3	ELT-3	>HBACT_ELT-3	MHNRSSCANCSTTKTSTWRRNDAGETECNACNLYFRKNRRKRPLTLRKDVIAKRYRNRHHEAKMSQTFDKQEKFEQSGIIQEGKNDQAVSDLQSVIPATVYYQITSQLMRPTAYRTTAPSFPSSTRHTITNQAMNSINHNFVAIHPPSTIMPHDEVILQSL	1	29	7,25	CANCSTTKTSTWRRNDAGETECNACNLYFRKNRRKRPLTLRKDVIAKRYRNRHHE	0	0	0	0
V	Mesorhabditis belari	MBELA	MBELA.g15966.t1	ELT-1	ELT-1	>MBELA_ELT-1	MTNTYDTKESYGDSLLQQSQQTPLEPGAFLYPGVGMGSQMEVEDSLSADEEHQSLNPQDVAPPRIDLPDGIHQTPELANLTLTDELFSPMKVNPFTYSSAAYPTAYTAASGKMLDPYSSTPFFWSSYAMPDPNNPISPHMFTSSAEHVFGAQATAPTLMPTYAGYTSADAYSGYSMLSTRVPHYPINAAPSTPSSTESSNSSNSLSASSHSANSSSSTNDSTLTITPLNVNRNNKNRASAITEGRECANCAARHTPLWRRDNTGHYLCNACGLYQKMNNTARPLQKPKKRQNAQKRTGVLCVNCNTCTTTLWRRNGNGEPVCNACGLYYKLHQVPRPITMKKDGIQTRNRKITGKGKKRSDENPWAKEFDMRSSYSTMFGSSLMNPAYHTSFIYPGQ	2	35,60,85,117,149,239,291,333,370	247,25	CANCAARHTPLWRRDNTGHYLCNACGLYQKMNNTARPLQKPKKRQNAQKRTGVL	301,25	CVNCNTCTTTLWRRNGNGEPVCNACGLYYKLHQVPRPITMKKDGIQTRNRKITGK	0	0
V	Mesorhabditis belari	MBELA	MBELA.g5654.t1	ELT-2	ELT-2	>MBELA_ELT-2	MQASTSSLPILLSGTSADLLGISTTRADYATMEGLSLPSGTIDYNTYSTGVLTANFEEMKPAASTSTRSSVIEPTSVLAPVNIYEKSQQELSQALLLQQHDSRQFFLQPDLTQASIAEQFGQNLYSQQFFDHNQLADPNLYSVPTSGHQIFPIRIDNPYANPSYALPSVGGTTTITQYGNYESRLSECLACGSQTYNGQICERCAQIQMGTFPHPLPDLAMPQPVPQQQPTATKQRPSHKQKSTVRTTSARRQGLICSNCNGTNTTLWRRNAEGEPVCNACGLYFKLHNVQRPISMKKEGTLQTRKRKPKNSDGPGSKKRSATIATTATERAAYAQAAVNGLDRANGELQAAFTANGQAYLPSIEEYSTAYQWQTTIITGRN	2	29,45,70,127,154,185,211,246,279,310,346	188,17	CLACGSQTYNGQICERCAQIQMGTFPHPLPDLAMPQPVPQQQPTATK	257,25	CSNCNGTNTTLWRRNAEGEPVCNACGLYFKLHNVQRPISMKKEGTLQTRKRKPKN	0	0
V	Mesorhabditis belari	MBELA	MBELA.g16326.t1	ELT-5/6	ELT-5	>MBELA_ELT-5	MTLVSSPLSTSDQMSEPPAASPTPTENCTENCAPSTPLEPPMSQSCSSCKQLHDDVIKTVKHINNKLDQIMLRVETLFAERQFTPSPLNSEAAPSPAPLQNHLTAILNGATNNGGSRKRKPQKEALHKVEHNKLDALHNMLVKVEANCTPNGMETPIKAELQEPKTPTSTIPSALRPSTDNNRTQNPTTPQMNDNSLNFANILYGGARPDGIPELSQQQHILNLLMQQSLANGVNGQDDGQDGKGQEQEVHDASVSRCSNCNTTKTTAWRRDFEGKLVCNACGLYYRLHRTHRPVHMRKDFIQQRFRRRDRNEDSTSPSAMINQLLSLSQAAQVPVSMNPFNIFDQLSQQLAANGHQMDLNGSGNV	1	25,69,113,143,182,210,248,290,335	258,25	CSNCNTTKTTAWRRDFEGKLVCNACGLYYRLHRTHRPVHMRKDFIQQRFRRRDRN	0	0	0	0
V	Mesorhabditis belari	MBELA	MBELA.g13215.t1	ELT-3	ELT-3	>MBELA_ELT-3	XLSFEANPYFPAPPGPFYTNDPHFQEQEAIGVLQPHFPFEPTELGVGCSSDLSLSHQIPSSNLPDICNLMNKEEKSEGLLKAPETMHYYVDPLTVASGAELTAVEKMETLETSQNSAFSSTNHIDYSSFLPFPSPATNSGDSFSYVCDYSSQLPTQYAYDYPLYSAPIIYTSDIYTSSPPTQTSTIPAIISPTIKIEHSPPPQDPLAKPPQKKRIQAVSCHSNSVCANCGTRDTTLWRRNHIGDIECNACNLYYRKNQKRRPLSLKKDTIMKRNRKPRCDSPLGITFR	1	31,89,141,162,216,247	226,25	CANCGTRDTTLWRRNHIGDIECNACNLYYRKNQKRRPLSLKKDTIMKRNRKPRCD	0	0	0	0
V	Oscheius tipulae	OTIPU	OTIPU.nOt.2.0.1.t02706	ELT-1	ELT-1	>OTIPU_ELT-1	MSSTAEYKFTPTMYTIGEPLADGMAMQQMQMVDDSSTISDCNVLDSSGDLQTSTEENVFSPVKPAAAFYNPTTTNLYYAAPAKTESYTGTTTGYPLMYQNVFPSSYTLQSAAACTDPTSAFQSTVMDPSVFNTANGATFYNNYSNYSGFDYTLPHSTTLPLRVPAVPSTSTSSSSSSGNSSSTPRNNKNNNLATEGRECLNCGVTNTPLWRRDNAGHYLCNACGLYSKMNGHNRPLVKPKKRQSTQKRTGVSCANCKTNNTTLWRRNGSGEPVCNACGLYYKLHQVDRPLGMKKETIQSRNRKMSSKSKKNKGSGMDDYSMKGYETKMYDKMPMQLNYFSQPYPTTFMFTQ	2	57,92,132,191,243,285	199,25	CLNCGVTNTPLWRRDNAGHYLCNACGLYSKMNGHNRPLVKPKKRQSTQKRTGVS	253,25	CANCKTNNTTLWRRNGSGEPVCNACGLYYKLHQVDRPLGMKKETIQSRNRKMSSK	0	0
V	Oscheius tipulae	OTIPU	OTIPU.nOt.2.0.1.t04160	ELT-2	ELT-2	>OTIPU_ELT-2	MSLALLDTDVKPLLLDEPLRQSVIEQSHSAFADVKPSAEYSQLLPFAPTATDLHMSQLYNPIPNYTIEPSYQAATSSYVYANGTSASFIPSAIGSQVYYDTSRFSQPLTTYQTSYGLDFPTAYATSVPECLSCGQAFATSNLSQQVCDRCVLNPSIQQQQYSVVDNRTMSTDSITSTTKNRPTSTTTSAKKAPAPNAQRRAGLICSNCNGTNTTLWRRNAEGEPVCNACGLYFKLHNVQRPISMKKEGQLQTRKRKPKNSDGSSSKKRDRSSTNFSSSADRSYGSSSSSYITSNTFSSSQLSDPSYPMGGFNSSGWGGSLMDSSFQSQYYTTTKLTEAQRRQMEEDENRAAAQGLEDDGDSSPSA	2	9,44,121,227,281,337	130,21	CLSCGQAFATSNLSQQVCDRCVLNPSIQQQQYSVVDNRTMSTDSITSTTKN	205,25	CSNCNGTNTTLWRRNAEGEPVCNACGLYFKLHNVQRPISMKKEGQLQTRKRKPKN	0	0
V	Oscheius tipulae	OTIPU	OTIPU.nOt.2.0.1.t01561	ELT-3	ELT-3.1	>OTIPU_ELT-3.1	MGNLQTRLQEVEATSAAASTLPHINSFMMKTEPVEDKTTHFFKPSPMNFDPIPKAEPEDYQPMQDSLADFYAHNFATNVLDPSPSYTALAHMQYVQATHLPPMHYYEMPQMTLYQTDYDTSTIPVYTTTAPSPAFTPPPQDPSVAVPKPQKKRIAAVPCHSNSICANCKTKETTLWRRNHVGEIECNACNLYFRKNQRKRPLSLRKDGILKRNRKPRCESPSSGASRSAS	1	11,42,74,110,187	165,25	CANCKTKETTLWRRNHVGEIECNACNLYFRKNQRKRPLSLRKDGILKRNRKPRCE	0	0	0	0
V	Oscheius tipulae	OTIPU	OTIPU.nOt.2.0.1.t02762	ELT-5/6	ELT-5	>OTIPU_ELT-5	MTLVVPSQPCALATVPPSSSPPPTSPAPCAGCVKLHQDIKQSVQLMMEKFDILYMRMESLIREKESENRSESGSEKDVPSPSDCRSSPYLVQGARKRKPGKDAVQKLEAEIKKEDICFVPTTVSATATVNISPPEFSFPAMQNTIDQQQQALLQFMLQSGIQPMKTEAPEQNPTQVIMEQLQQQFRDKYEDDENNASVSRCTNCDTTKTTAWRRDLAGKLVCNACGLYFRLHRTHRPQSMRKDFIQQRYRRKTKEEENGGSQQSMLSQLSQLMAAGGQIPNLPNPSTFNFLEQFSQINAVEQLNTSAPI	1	41,113,187,233	201,25	CTNCDTTKTTAWRRDLAGKLVCNACGLYFRLHRTHRPQSMRKDFIQQRYRRKTKE	0	0	0	0
V	Oscheius tipulae	OTIPU	OTIPU.nOt.2.0.1.t09020	ELT-3	ELT-3.2	>OTIPU_ELT-3.2	MLQIGFFDPVEFITAVTDMSTWSFPYDALTAGISGTVDWLKEEEHLFLSPVPTVPRSQLTELPKDGSVTEFFPGAVLPFDSPESFESYGQTGEIYLEKAPSDYSPQGYEEKENVYQYQTNQWVLPAPHFSAAPRQLQFAYSVPVTPPVSQTPPNTPFDDFSPPRKPLGSINNKSRVEEKKECANCKTTTPSMWRWNYRGERECNACCLFETHNGMKRPPSRWSNNPMKRRKRRIAKADLKEEDESTRPFKPSPMLPSCPLRPSGPTLVFHCLPSVPVPPFCLPVLYDFVKKFLPSPIQKFVVCAIDQGDKKTLEKYSREITNGEVMYMPLHGWEKNAAEYLLWLINMSALAGTVVLVTKNSCYAQNLHRIQQLGWQIVLVHPPGADVDLIRTATQVHLS…	1	17,121,204,247,288,358,469,618,679,786,823,865	182,25	CANCKTTTPSMWRWNYRGERECNACCLFETHNGMKRPPSRWSNNPMKRRKRRIAK	0	0	0	0
V	Oscheius tipulae	OTIPU	OTIPU.nOt.2.0.1.t02802 (modified)	ELT-3	ELT-3.3	>OTIPU_ELT-3.3	MEEAAKQLKEEGNLCFREKRYNKAVQLYTASLEKHLEPLVLGNRAQSYLNLKHFEHAVMDCNRALQLDPLFVKALFRRASALEALGLYSQARKDLERLLQISGDEAAKTTLKRLENKTDVSFLSLKICEKGDEVRSDAPLHDVFIECDSEEVEEQTNHQSENQEEDDKRFAGMSFSPPRTYSDFLTDFSLLRKYPISLAEYFLKIDHDAYGSLFDDVLDPDVVSCFLQGLVQLLNRQNSEGSVKQITKSLLLLTEMPTDFAEFYGIVCKLLPDPNHWNFAIIASSADSALSFLKTDDETSRPDIAEDQKESGGEEELVDDSGLDGSKESLDVSHESDSLKLNTSDGTQEEETEPRKCQNCKTTTTRMWRRDKEGECMCNACWLYFRHNGVNRPEALWNK…	1	41,77,117,159,203,237,255,296,379	357,25	CQNCKTTTTRMWRRDKEGECMCNACWLYFRHNGVNRPEALWNKEILTRRRGKKKK	0	0	0	0
V	Poikilolaimus oxycercus	POXYC	POXYC.g13756.t1 (modified)	ELT-1	ELT-1	>POXYC_ELT-1	MGDFKPYVGIGGTDLIYSGGGGGDASLLAAPPAAMLSAPMGSLINVDGEGLALISSEGDIVNEENVFSPVKPATSFYQTHPGASNFYYAQKMPEPYASQSLYPQILFNSYYPQPLAGASPCGDAASFHAQPVLADSTMFVSPNGTAQNFLPTSYPSPYQQSDYYGLQQQANLLAQQQPQQQPSRVPQTACSSSDSSTSSARSTTTSSNGAASTNPSSASSAGSRTKPRSAATEGRECVNCGVQNTPLWRRDGTGHYLCNACGLYHKMNGSNRPLVKPKKRQSAQKRTGVTCVNCKTNQTTLWRRNGNGEPVCNACGLYYKLHNVSRPMTMKKDGIQTRNRKMSSKSSLGKGKKREEDGVSQGSFYGAVLSKPQYDLKMFNSAPYMAAPTTHYPSQFIFQ…	2	65,96,140,274,316	237,25	CVNCGVQNTPLWRRDGTGHYLCNACGLYHKMNGSNRPLSAQKRTGVT	284,25	CVNCKTNQTTLWRRNGNGEPVCNACGLYYKLHNVSRPMTMKKDGIQTRNRKMSSK	0	0
V	Poikilolaimus oxycercus	POXYC	POXYC.g7812.t1	ELT-2	ELT-2	>POXYC_ELT-2	MESGPTATLESSNFYQQAQWTEQMGGLQLPTVCVSNDQKDIKLELVAVDKIGQVNRQSVIEQSAAQQQADVKALQELSTMNAVPTNTASLSGGNLYAFDPTSPEFAASQQYYSYSTAYALPNPTSTFLATQPYLTSHATQYLTAYREPNSIYGMQTNAYPVTYQTPELANLIPVTSYPTVIAQKECGMCGQTIQEGYGQRDERGTYICENCYAARQHQLQAEAAATVQQQKWQAETSTSEAPVAKPRSGGSKPKPQQANPQRRTNLVCANCQGTNTTLWRRNSDGEPVCNACGLYYKLHNVQRPASMKKTDAPLQTRKRKPKNADGTPSTRKKNSNNNANSSSGSDRSHHSSTHTTQTTSLPPTTYISTSSEAFRALPSLDTNETLYTTTEYNNWNSSY…	2	43,90,146,169,227,256,290,371,408	186,26	CGMCGQTIQEGYGQRDERGTYICENCYAARQHQLQAEAAATVQQQKWQAETSTSEA	268,25	CANCQGTNTTLWRRNSDGEPVCNACGLYYKLHNVQRPASMKKTDAPLQTRKRKPK	0	0
V	Poikilolaimus oxycercus	POXYC	POXYC.g21171.t1 (modified)	ELT-5/6	ELT-5	>POXYC_ELT-5	MVASPVPLATKAPSVVVSSQPPPRPPSPLSNGNAACASCRALHADLRQSVAQMCEKLDRLFVCVERLVAERESDKKRDDDEEKEAASSPGMSLAPFHLYSPQPATNRVEARPSCQTVLRAPGSASQLPCSGTAVALLDAHAAVDGGPAARVSHGVGRRGARRKGGELILSALSSLAHPCRARREIWVTVTPGRERAYQRGDVIHSGREEEQLGPSVSRCSNCMTTKTTAWRRDLTGKLVCNACGLYYRLHRTNRPVHMRKDFIQQRFRRRMKEEEGAQAMLSSLMAMSPQQPFPFLDQLSALNKT	1	131,207,251	219,25	CSNCMTTKTTAWRRDLTGKLVCNACGLYYRLHRTNRPVHMRKDFIQQRFRRRMKE	0	0	0	0
V	Poikilolaimus oxycercus	POXYC	scaffold3072predictedGATA	ELT-3	ELT-3	>POXYC_ELT-3	KVIQAVPCHTNSVCANCGTRQTTLWRRSQAGDIECNACNLYQRKNNRKRPMSLKKDGIMKRNRKPRNESPSQSTGQATTLSNGY	1	36	14,25	CANCGTRQTTLWRRSQAGDIECNACNLYQRKNNRKRPMSLKKDGIMKRNRKPRNE	0	0	0	0
V	Necator americanus	NAMER	NAME_13060	ELT-1	ELT-1	>NAMER_ELT-1	MTTVFKDYAETISAPSMYHHSMGIEGDQNVAVSEMIMTDPQDINVSNDDNGFASPIKPAPFYTTPTDMYYTNNFKDYAGYIINPSMYQPYTLPATTAACSTGDASFNQMMDPSMLGQNNGGAPFYGSTFNYPTYDYSSPLIPRVPGAAPAAGAACSTSTSGSSSSNGSAQSTNAPRSKARTTASEGRECVNCGVQATPLWRRDGTGHYLCNACGLYHKMNGQNRPLVKPKKRQSAQKRTGVACVNCKTNTTTLWRRNGGGEPVCNACGLYYKLHQVERPLTMKKDGIQTRNRKMSTKGKKPKVEDTSGWGNMKPAPMYDMKLMPTPYFPGQPTYPTGLFFQQYAQKRTGVACVNCKTNTTTLWRRNGGGEPVCNACGLYYKLHQVERPLTMKKDGIQTR…	3	50,77,115,183,233,275,302,343,384,411	189,25	CVNCGVQATPLWRRDGTGHYLCNACGLYHKMNGQNRPLVKPKKRQSAQKRTGVA	243,25	CVNCKTNTTTLWRRNGGGEPVCNACGLYYKLHQVERPLTMKKDGIQTRNRKMSTK	352,25	CVNCKTNTTTLWRRNGGGEPVCNACGLYYKLHQVERPLTMKKDGIQTRNRKMSTK
V	Necator americanus	NAMER	NAME_00530	ELT-2	ELT-2	>NAMER_ELT-2	MPEIKALLTPKVAIPVASGAVLLIAATFVAVFYIRNPTVAENLFSHDGETTTTTDDDRRLHAGTVAGVPHPSTSSAHSVMMTTREPPANGISATTSSSGSSTTSHATMMSTITAGAGEVQMENAHDAQSLAYPTPWTTPEGPRMTLQLPTQPADKEEKDVQPLARMKVESDLPSPFRQSVVIEAPQPTPTDVRTNYSLIPGYAPPPLEPFSSYNVESITGMTLPTYSNNYIYPQANLSFTSPQAPPLNGYQIFFFVPILKSFLKISPYRNIIFQPYSTTTTHYIDTTNTFDLNTHYFSQATSPECLKCGASCGVDTHAINGGPICDNCYIGMEKPTYALYAPPSIEPRHPTEMPTAKPRGGTSHKKPSAAQNSQRRQGLVCSNCGGTNTTLWRRNADGE…	2	35,63,116,165,200,294,338,370,403,429,460	305,24	CLKCGASCGVDTHAINGGPICDNCYIGMEKPTYALYAPPSIEPRHPTEMPTAKP	381,25	CSNCGGTNTTLWRRNADGEPVCNACGLYFKLHNVQRPATMKKEGQLQTRKRKAKS	0	0
V	Necator americanus	NAMER	NAME_03942	ELT-5/6	ELT-5	>NAMER_ELT-5	MTLVAPPPQQCPSMPSPTSVPNGVAPSPPPPCSGCIKLHADIKQNMQQMMDKFDLIYMRLESLMNEKEKNRMIVHDQEMSESGSDDKDVPSPADSRASPNTAQGSRKRKPNKDTVHRVADDVQEAANTTSGVSETPAVSATPSTPASATAAAAPSSFADNMGFLGGQMMDPLAQQQQLLQFIMQQSLGAAAASSTHPAPPSTPQGTQSAASMTMTPTAPVSGVKSEQPDPQVLMEQLQQQFKEKFEDDDSNASVSRCSNCMTTKTTAWRRDMAGKLVCNACGLYYRLHRTHRPVHMRKDFIQQRFRRKTKEEEVNSPSAMLNSLFSMSQLAGSGNPAAFNFLEQFNHMNSVQEQLNSTAPV	1	44,87,131,168,243,289,313	257,25	CSNCMTTKTTAWRRDMAGKLVCNACGLYYRLHRTHRPVHMRKDFIQQRFRRKTKE	0	0	0	0
V	Necator americanus	NAMER	NAME_00925	ELT-3	ELT-3.1	>NAMER_ELT-3.1	MMTREQGLRDCLTDPYTEFFAKESLQHIMDPHQIHFNVSTTGGSKKLYEDDHHASFQCTAPLFELPHSNPMNVLLYDMPPMRMYPSSSRSELEANTSTHLPAVFPIPSATYLHQSHSPSEYIPNGYSPPPQDPVYAPKPSFQHLNPQIKPKKRIQAVPCHSNSVCANCKTTETTLWRRAKTGEIECNACNLYFRKNNTKRPMSLCKDTIMKRNRKPRVDASATKHSAVSG	1	23,80,155,187	165,25	CANCKTTETTLWRRAKTGEIECNACNLYFRKNNTKRPMSLCKDTIMKRNRKPRVD	0	0	0	0
V	Necator americanus	NAMER	NAME_08876	ELT-3	ELT-3.2	>NAMER_ELT-3.2	MPAVPCHVNSVCTTCKTRTTSLWRRNHFGEIECNACNLYFRKNNCKRPATLRKDEIMKRKRKPRIDSSHSAEAGSSGNVDAGQAQPAQKLFPFT	1	2,34	12,25	CTTCKTRTTSLWRRNHFGEIECNACNLYFRKNNCKRPATLRKDEIMKRKRKPRID	0	0	0	0
V	Necator americanus	NAMER	NAME_10430	ELT-3	ELT-3.3	>NAMER_ELT-3.3	MLPSRGACLESFVRQKRRSQGKNLHEHSRCANCNTSKTSLWRRNELGEVECNACNLYYRKNKRPRPLSLCKDTIAKRRRKSAAERNNVNK	1	20,52	30,25	CANCNTSKTSLWRRNELGEVECNACNLYYRKNKRPRPLSLCKDTIAKRRRKSAAE	0	0	0	0
V	Haemonchus contortus	HCONT	HCON_00125950	ELT-1	ELT-1	>HCONT_ELT-1	MTTVFKDYADSLAAPSMYHHTMAIETDQNVPVSEMIMTDTQDINVNTDDNGFASPIKPAPFYTTPTDAMYYTNNFKDYAGYIINPSMYQPYTLPATTAACSGNDAGFNQMMDPSMLGHNTTNASFYGSTFNYPTYDYSSPLIPRVPGSAAPTGAGVGAGAACSTSTSGSSSSNGSAHSTLASRSKARTSASEGRECVNCGVQATPLWRRDGTGHYLCNACGLYHKMNGQNRPLVKPKKRQSAQKRTGVVCVNCNTNTTTLWRRNGGGEPVCNACGLYYKLHQVERPLTMKKDGIQTRNRKMSTKGKKPKTEDPNSWGSMKTAPMYDMKLMPTPYFPGQPAYSTGLFFQQ	2	50,78,116,190,240,282,309	196,25	CVNCGVQATPLWRRDGTGHYLCNACGLYHKMNGQNRPLVKPKKRQSAQKRTGVV	250,25	CVNCNTNTTTLWRRNGGGEPVCNACGLYYKLHQVERPLTMKKDGIQTRNRKMSTK	0	0
V	Haemonchus contortus	HCONT	HCON_00165300.1	ELT-2	ELT-2	>HCONT_ELT-2	MENSHDSQPLAYSAAWTTSDRPRMTLQLPTQPAEKEEKDVQQLTRMKVEPDLPPSFRQSVVIEPQPAAVDVRPNYSIISGYPPPPLETLSPYSVESITGMGIPSYTNNYIYSYQQPNLNFQPAQSSAINGNIIFHPYPSTTTHYIDTTNNTFDLNQHYFPPAPSLECLKCGESCGDNHSITGGYVCDNCYLGMDKPTYTVFQLYPPTSMEPRHTVEAIPVSKSRSGSSHKKPSAAQNSQRRQGLVCSNCGGTNTTLWRRNAEGEPVCNACGLYYKLHNVQRPPTMKKDGQLQTRKRKAKSDGTNTGKKRDRSSNYTQSTQAIPDRSTTTYQPAFSSIGFSNQIDSSYSQMNGYSSSWQSSGGLGTSGSDSSHSSAFHSTYPSPYAPSIPKISEARHMGD…	2	45,79,130,156,199,235,268,294,325,366,393	167,23	CLKCGESCGDNHSITGGYVCDNCYLGMDKPTYTVFQLYPPTSMEPRHTVEAIP	246,25	CSNCGGTNTTLWRRNAEGEPVCNACGLYYKLHNVQRPPTMKKDGQLQTRKRKAKS	0	0
V	Haemonchus contortus	HCONT	HCON_00035090	ELT-3	ELT-3.1	>HCONT_ELT-3.1	MLCDQESKQTVKVEIDCDDVKAEDTYTLGNEDYSSSSTVQPKSEVEEHEPQMVSQRKPAALMQTLQIPSVATAGDSKNGLSGFQEVYQPTANGTVGTLGILPQAIPPLLSTPIFSYDNGCFLPQTAPQMVPNQPLFSGDRPTFTGSTFTAANILNSAPNQLFLKQFHSNTLQSRRRLQAANCHENSQCVNCRTTNTSLWRRNEHGEVECNACNLYFRKNKRPRPLSLCKDTIMKRNRKPVVDRQTSS	1	5,85,178,210	188,25	CVNCRTTNTSLWRRNEHGEVECNACNLYFRKNKRPRPLSLCKDTIMKRNRKPVVD	0	0	0	0
V	Haemonchus contortus	HCONT	HCON_00084430	ELT-3	ELT-3.2	>HCONT_ELT-3.2	MCDTAFQIDHGFPNAAAGGCSVSSGPFDYRQTDIEMDSLMQTIQENPNFYDSATFLPPSLPMTTLQGGGYEDNYGVNEQPRMFTTEYAYNQKYPPTTQTPVGSPDPAAQGQVPAQFEEFSLATQLPRLNDYNGAYIVPDTTPAMVDSTKFQSFEPYSAQYFFTTPPDTPPNMYPPLQQLPAQPTTCVRQPASSDPDPTPTIRKLLQQKKKRIAAVPCHINSVCTTCHTRTTSLWRRNHLGEIECNACNLYFRKNNCKRPVTLRKDEIMKRKRKPRLESTQSSSTTAMTSTSMDIKPELFA	1	24,50,94,151,213,245	223,25	CTTCHTRTTSLWRRNHLGEIECNACNLYFRKNNCKRPVTLRKDEIMKRKRKPRLE	0	0	0	0
V	Haemonchus contortus	HCONT	HCON_00188830	ELT-3	ELT-3.3	>HCONT_ELT-3.3	MTWCCANPDGVCQCLFRAKNVVDDACQPGFDGLLRIDKMMTRDHNLHECLTTSDPYHDFFAKDPFHHIMDSHQLHLNASVCSIGTNKKLYETESQSFQCNSSSLFELSHTNSMNVLLYDMPPMRMYPSSSRSDLDVNTTTPLPTVFSISTTTYLPPSQSPIDYLPNGYTPPPQDPAYQRKNSSQLYSPQNSKSKKRIQAVPCHSNSICANCKTTETTLWRRAKTGEIECNACNLYFRKNNTKRPMSLCKDTIMKRNRKPRVDTSSIPKPGGGVSSSG	1	19,35,63,122,198,230	208,25	CANCKTTETTLWRRAKTGEIECNACNLYFRKNNTKRPMSLCKDTIMKRNRKPRVD	0	0	0	0
V	Haemonchus contortus	HCONT	HCON_00102890.1	ELT-5	ELT-5.1	>HCONT_ELT-5.1	MTLVAPPPQQCPSMPSPTSLPNGVAPSPPPPCSGCIKLHADIKQNMQQMMDKFDLIYMRLESLMNEKEKDRLIVQDQEMSESGSDDKDVPSPANSRASPNITQGSRKRKPNKDTVHRVSDDAHMSVVNSSSVCETPAVSAAPSTPVSTTPSGFAESMNFLGSQMMDPLAQQQQLLHFIMQQSLGAAHTVQTSTPQQQTQQQQQQQPPSQPTSITSMTTTTSGGTQVKSEPPEHFNPLMEQLQHQFKEKFDEEDPNASVSRCSNCMTTKTTAWRRDMAGKLVCNACGLYFRLHRTHRPVHMRKDFIQQRFRRKTKEEEVNSPSAMLSSLFGMSQFTGNTNPAAFNFLEQFNHVNSVQEQLNSTAPV	1	44,87,131,164,247,293,317	261,25	CSNCMTTKTTAWRRDMAGKLVCNACGLYFRLHRTHRPVHMRKDFIQQRFRRKTKE	0	0	0	0
V	Haemonchus contortus	HCONT	HCON_00084170	ELT-5	ELT-5.2	>HCONT_ELT-5.2	MSCNNSTRLARITCRNVFLLSIQFGAPHSSAWTDMKLQQKGDVKNFETSLPVSAAEARTIPGSTSTTTPNGRVFDAKVPTNNPSSFSAPAFGLPFAPNYQLAVNAIPAQQSSASNSPRSKQTKSNRPPPCHHARYVLDEKPPRAAAANENMECTNCGTKSTSAWRRSAEGKSECNACNLFFRKNGRKRPASMRRDTIARRYRLSRCDLCAAEAQGGQVGLAQFQKATVRNRRNGKTSTKTPAQLPNDALLSSALSVKSEQIVSRDPSYFVAHPEFPPNFPPFIPPNVEYNHQNSPMMRYATDRPSFDFVNVEQPSNPLNDGQVCYARHSHSLVRSSDGKIYRQHLLVNPESGVQVEVCKRETVHEGAASSQGNVSSHDVNTHYEQLEQPTHQYGDFSGD…	1	20,40,65,85,120,144,175	153,25	CTNCGTKSTSAWRRSAEGKSECNACNLFFRKNGRKRPASMRRDTIARRYRLSRCD	0	0	0	0
IV	Strongyloides ratti	SRATT	SRP01415	ELT-1	ELT-1	>SRATT_ELT-1	MEFKNFSNTSSQSTVTETAHLYANSKREHNQSSEQNTLTSGTTNSITAPTSVSNNSRGIEEGNIFSPIKPASFYNQHIMGSNPYYHSLPITKVDSCYENLPLSTASSQFHTPLFLQSWSYANPTTNTSPSGGTPSGDFESIQHQSFTSTINEQQQQQQQQQHNQQNHFFNQTGYPNYNNTNTYQNSDYYSSLQNANILATQNRLMNISINSSPNSSNESTSTNGSLCDTASKVSSNSSSSGKSKPKTENRECVNCGVTNTPLWRRDGTGHYLCNACGLYHKMNGHNRPLVKPKKRQNTQKRTGIVCVNCNTNNTTLWRRNGNGEPVCNACGLYYKLHQIPRPITMKKEGIQTRNRKITPKMSGKSSSNNDISLKKDSSGLFNSNDMNLGIGMDSTVRGL…	2	296,339	252,25	CVNCGVTNTPLWRRDGTGHYLCNACGLYHKMNGHNRPLVKPKKRQNTQKRTGIV	306,25	CVNCNTNNTTLWRRNGNGEPVCNACGLYYKLHQIPRPITMKKEGIQTRNRKITPK	0	0
IV	Strongyloides ratti	SRATT	SRP11471	ELT-2	ELT-2	>SRATT_ELT-2	MEDISTSRTTISIKDPSSRSINISAQNLLQGNILPSIETIHTSGIQLKSMQSTLDSTPQNMITQSITNIGNAASSGRTDMLIQANTLNSTIPNDINPQITNQVYGEANSISHYNLNLTQLQPDQCFLPLMRPNPTGHSTIPNALSSYNTFGAFTNSNGYQTDFRAQPPQQIIQNPIQNSFNHIQIPSYAYNDPNLTATSYQYPNNHSMYEIEQHQPSYMLNQLGSTYYHDAQTGFINQHAVIPSQIVNKECLKCGTTIDYTTSEDCKLCLECFSNDSNSSKILNMNNMQQQQQSGTQVSISDSTEGSTKKTFQKKTITNNQKRQDMKCNNCGGSNTTLWRRNAEGHPVCNACGLYYKLHGIQRPLSMKKDGDTQKRKRKPKSNNPDNVRKGRQEIGQIQ…	2	196	251,22	CLKCGTTIDYTTSEDCKLCLECFSNDSNSSKILNMNNMQQQQQSGTQVSISD	328,25	CNNCGGSNTTLWRRNAEGHPVCNACGLYYKLHGIQRPLSMKKDGDTQKRKRKPKS	0	0
IV	Strongyloides ratti	SRATT	SRP05389	ELT-5	ELT-5.1	>SRATT_ELT-5.1	MILSDLSNQQFAMKDLPTGQDLQLLSTMSTDVPTQQINNLNLISYDNSNLENSSNCLNVIMDNSNLENSSNCLNVIMDNSTKNKIVDIMSPEDKCISDIDMVNDSDSNPSKTDNESPTNSDKYLLIEPTLNDSILKTNKGNEKIDEDTSAITPVSMDVPPSSVESTLSHESADVVNCNCSCAPIVVELKQKCDMLEEVLIKLADKGESRYKKVNNILNQLQEHIKSGKCISHDRIPHSASTSNRSSASPALTTASVSSSHSVESSKINNGLNKNPRKRKSKSNSALSEFENKSKMVNESIGNTGGLDLISSLAALSSSTANAGNFSLTSKLQNIDVNKADSVINIMKELAAAQTSNIKVAQDSCNVNKQCNVPEKLDFMSTIASTMKNNEDNKSLIPPS…	1	174	550,25	CHNCGTNSTTAWRRDLVGNLVCNACGLYYRLHKTERPPHLRKDKIQSRFRKSKKD	0	0	0	0
IV	Strongyloides ratti	SRATT	SRP02166	ELT-5	ELT-5.2	>SRATT_ELT-5.2	MNSMLLSVNKEKNNYNPVSNNLECCKCNDCRLFKIEVRASFQHIMNVLNRIIQKVDNDHHSRSTVAISPVSDLAYSVNQALDVINSINTQENDCNHVSFSDNKRNYVDELRRNGKDSPISSSLKQTSPSAPSSVDNISVNESLTDESIEKKSYNTELKKNILYTDKTMNIENSTEIFHGVLGNKISEKITNNINIISNKKNNSNDKGINLELTENLNIPMPIQLFDNIFQNNSELSQINMLRLSPNVLPSINNYRFQTTQNDITSQQLIATLDAIKNSQNSYPQLLNTNICNLQQQVMKNDDDLVENNNNNNTETIQDSSLNSDLNSGVTKCSNCNTTTTTAWRRSDKGTLVCNACGLYFRLHRQNRPVHMRKDFIQQRFRKKKDEENEQGDSNTSHPN…	1	intronless	332,25	CSNCNTTTTTAWRRSDKGTLVCNACGLYFRLHRQNRPVHMRKDFIQQRFRKKKDE	0	0	0	0
IV	Strongyloides ratti	SRATT	SRP00220	ELT-3	ELT-3.1	>SRATT_ELT-3.1	MENNDIIYSNNSIMDNFNFQTFYNPSTEQNYYKNITSQSISTNKRDSTCIPFQEQEQFKNNFYYSDQSSYYYSQPFDLYNQWIENTTIENVKNNFQFENKNFYSYNIPPTISQSSTDTPNTEFMMENYKNDYYCNDKVIQPPFQQNSSLSSNDLSLTSTPSPPIENDTKSGTVSSHPGMLYLMPTLIRNSKKEKKYDTPKISKGRIAKKPSMHINSSCVTCGTTETTLWRRDLNGFPECNPCNLYYRTHQTKRPPRLFKNGKILKRNGKNRLLKNGLELSPYNEEYDKDFSNFSNNINTNNTQLENNFEPYLSNRIIIDNKINRKMEYFDDNRKNQTPENYFFPTFIDNNRY	1	209	218,25	CVTCGTTETTLWRRDLNGFPECNPCNLYYRTHQTKRPPRLFKNGKILKRNGKNRL	0	0	0	0
IV	Strongyloides ratti	SRATT	SRP08440	ELT-3	ELT-3.2	>SRATT_ELT-3.2	MYKSPILDQFQHNLQMPSYSTMTYNSNVLNYQPNISFIPYTANVNYFNEYIPESNGRHMAIPVSNNKNIENHKTELIIPSSPSTIENSTPPTYSPANETFPTHLSNSPEHFPNSSQRYDVHYDNNQTNYSSMPYNPPFHQQYQVPINLSGTQNLQKYTNNIVTNSQYQYHTIPEKDKDEFKRRPYTKHNRMSIHANSVCCNCGTTKTTLWRRSESGEPECNPCNLYFRANRKPRPQHLMKKTILRRARRRPATKNFSDNPNMSSENILEQPLPSEFTEYFPSF	1	intronless	199,25	CCNCGTTKTTLWRRSESGEPECNPCNLYFRANRKPRPQHLMKKTILRRARRRPAT	0	0	0	0
IV	Steinernema carpocapsae	SCARP	SC.X.g6124	ELT-1	ELT-1.1	>SCARP_ELT-1.1	MMTDEPEFKFGASLGQQDLSQYQHIHPDALTAVSREQTVPGLDHNASLPLSAGSSDSSEASGDNLFTPVKSNFQSPYATSAQLNYYNTPKIDSYSMAGSQVYPGFFVWNNMHNGMLGTNTGASYNSAANDINFPQGQALHDHMFAAQHQNSQNFLPSSNYSGYPNAPVDYYSQTGLFAQQRVGPLSSAAACSTSTSPSSRSSTSNGRTKTREPAGRTEGRECINCGATQTPLWRRDGRGNYLCNACGLYHKMNGQSRPLVKPKKRQNAQKRTGVLCANCKTTTTTLWRRNGSGEPVCNACGLYYKLHNVSRPMTMKKDGIQTRNRKLTQKNKSKKRPSNGAAVDQQHLFLSANPQYHFPSTVPAAYTNSFFFG	2	64,94,145,216,266,308	222,25	CINCGATQTPLWRRDGRGNYLCNACGLYHKMNGQSRPLVKPKKRQNAQKRTGVL	276,25	CANCKTTTTTLWRRNGSGEPVCNACGLYYKLHNVSRPMTMKKDGIQTRNRKLTQK	0	0
IV	Steinernema carpocapsae	SCARP	SC.X.g6127	ELT-1	ELT-1.2	>SCARP_ELT-1.2	MEFSTLIPQSTDPLIYPHQVPTEGVTLAHLDVNNAASTMSNLNAAGGNANTSLGTEVISAEGNASEQNAFSPIKTGGFYNASQTTAAAGGQFYYSAAPPKMPDGYSYQGILFHPWHYTSTANSAVGPAAVTSNSLAASAYPSASDIGFQQPTSVITDQAAMFVAQNPASQTFFNTTTYNPYPPTDYYPQIGSTGLFPQTIVAQQSVLPECSSNSNNPSPQSSSPLQKPKPRTNNAEGRSCMNCGANQTPLWRRDGTGHYLCNACGLYHKMNGQNRPLVKPKKRQNTQKRTGIECVNCHTNNTTLWRRNGSGEPVCNACGLYYKLHHVDRPIAMKKENIQTRNRRINPKGKSKKRGTSCDAIYDAVKLQLPAPQYISNPIQPQFLYSQYAM	2	105,163,234,284,326	240,25	CMNCGANQTPLWRRDGTGHYLCNACGLYHKMNGQNRPLVKPKKRQNTQKRTGIE	294,25	CVNCHTNNTTLWRRNGSGEPVCNACGLYYKLHHVDRPIAMKKENIQTRNRRINPK	0	0
IV	Steinernema carpocapsae	SCARP	L596_015480.1	ELT-2	ELT-2	>SCARP_ELT-2	MEANPAASQIYLPMQQVYAPFATLPTSSFSTMAVNHVFQTEDKDKLKKEDSVDPTSANGAARTSVIAEHATPAAPDYHALSNVQPMSDLAMATDPSYFNRQSQYYNQLGYPGYYQVYQTGALTGFLPDAFNAAGMRTDYSHTANNISAFDSSNFGYTVVPGVNVQSGLTQDVYTTAMPTVSQTTTSECAMCGTQVELDAIKDHQGLPLCKACVSKQQFAVEKAAAEQSKMDHIEYQMMKPANMTYVTQEPQKVEPAVTLAAQQASVSPVQVQRPKPLQPNAVATSSSSKKTPVANGNAQRRAGLVCSNCKGSTTTLWRRNAEGEPVCNACGLYFKLHGVARPIAMKKEGQLQTRKRKPRGSNESRKSKGSASINNSISQPIPQVIKHPYSIPSQDISHQ…	2	49,85,128,172,328,455,476	188,25	CAMCGTQVELDAIKDHQGLPLCKACVSKQQFAVEKAAAEQSKMDHIEYQMMKPAN	306,25	CSNCKGSTTTLWRRNAEGEPVCNACGLYFKLHGVARPIAMKKEGQLQTRKRKPRG	0	0
IV	Steinernema carpocapsae	SCARP	SC.X.g4713	ELT-5	ELT-5	>SCARP_ELT-5	MTMVANSAISLSAGSEACASCRQLHADIKMSVAQITSKIDELFVKIESLSGASPRQFQDISRELGLSSAEHDNDDKESRTTSESNSHTKDEQDNEGSDNGAEAAEVSSPSMTENHHSPPAHSDITDITESLSSQATAISTTSSTASANRPGNTRKRKQPRDSSKKGDSKHASLDQNSCSDDLKSNGTDFANFSLDPLALVSLFSNPAGIDHTQLCQLLSQPATAAFQQQSPASTTPNSEECSIKEEAKDSALEEDDTAKTSTSSESRCSNCMTTKTTAWRRDSHGKLVCNACGLYFRLHRTNRPVHMRKDFIQQRFRRRNGKDEEVNTQPPNVLSLSSLIGLCPPNSAAPMSSFLESHTN	1	136,253,300	268,25	CSNCMTTKTTAWRRDSHGKLVCNACGLYFRLHRTNRPVHMRKDFIQQRFRRRNGK	0	0	0	0
IV	Steinernema carpocapsae	SCARP	L596_016114	ELT-3	ELT-3	>SCARP_ELT-3	MSQDDFNVHSPAPVTPTVPTHYPQPLNYQSLFPNHLPTYQTIYPYQHLLNQRSYASLEPTYQITYESPTQGNGIGLDISAFRSPTSMVRFQGDIPQQDNSQETPKENEKPKGRNSQKTACHDNSECSVCGTRKTPLWRRSVLGKPECNACNLYFRKNNCPRPRDLQHKPIVRRNRTCPKKEA	1	75,148	126,25	CSVCGTRKTPLWRRSVLGKPECNACNLYFRKNNCPRPRDLQHKPIVRRNRTCPKK	0	0	0	0
IV	Meloidogyne incognita	MINCO	Minc3s00260g08845	ELT-1	ELT-1.1	>MINCO_ELT-1.1	MTNEFKFNIINQPMQMTATSIMGDMTTNDEVKGRELIGETVTNDEHTPTAYEHFYYTQQQLHTDYQHLWYNIPPMGIPDLSSQLLSQGIDALNNPSFTLSNPSTTTTSSSHSNHQQNNFYSNYPLQTLPQLPAHLPSSTTNNYYNGDNYGAYYGANFQQSFLNNSATPLLHYNDGGGGDNGGGGGGGLLIDGGNSNISLAVVEPNALLKGYFPDSIQQPSTSESSSEEDNISLPQIQQHQNNFNSTNCGQSRNNKNYKRPLPYKAANKVKKLSHIDMENRQCVNCGVTQTPLWRRDHTHGHHLCNACGLYQRMNGGQNRPLEKPKKRQTTQKRTGIICSNCRTEQTTLWRRNVRQEPVCNACGLYYKLHNQHRPINMKKDQIQSRNRKLGMKSKKLAAM…	2	45,66,205,272,328,370,434,522	282,26	CVNCGVTQTPLWRRDHTHGHHLCNACGLYQRMNGGQNRPLEKPKKRQTTQKRTGII	338,25	CSNCRTEQTTLWRRNVRQEPVCNACGLYYKLHNQHRPINMKKDQIQSRNRKLGMK	0	0
IV	Meloidogyne incognita	MINCO	Minc3s00315g10015	ELT-1	ELT-1.2	>MINCO_ELT-1.2	MTNEFKFNIINQPMQMTATSIMGDMTTNEEVKGREMIGETVANDEHTPTAYEHFYYTQQQLHTDYQHLWYNIPPMGIPDLSSQLLSQGIDALNNPSFTLSNTSTTTSSSHSNHQQNNFYSNYPLHTLPQLPAHLPSSTTNNYYNGDNYGAYYGANFQQNFLNNSATPLFHYNDGGGGDNGGGGGGGLLIDGGNSNISLAVVEPNALLKGYFPDSIQQPSTSESSSEEDNISIPQIQQHQNNFNSNNCGQSRNNKNYKRPPPYKAANKVKKLSHIDMENRQCVNCGVTQTPLWRRDHTHGHHLCNACGLYQRMNGGQNRPLEKPKKRQTTQKRTGIICSNCRTEQTTLWRRNVRQEPVCNACGLYYKLHNTHRPINMKKDQIQQRNRKLGMKSKKLAAMS…	2	45,66,204,271,327,369,434,520	281,26	CVNCGVTQTPLWRRDHTHGHHLCNACGLYQRMNGGQNRPLEKPKKRQTTQKRTGII	337,25	CSNCRTEQTTLWRRNVRQEPVCNACGLYYKLHNTHRPINMKKDQIQQRNRKLGMK	0	0
IV	Meloidogyne incognita	MINCO	Minc3s00002g00072	ELT-2	ELT-2.1	>MINCO_ELT-2.1	MGTPSLCYGDSTSLNIPISANTDNPFISQNNSAYINPLTAYGSPEQSTAFYYPVDSLGWCNNEWSSVTVPPLMVEPQLFVSQQDDGSSVSSSQLIPIQYPPDMSMVLVSNSNSSGLLLQQQLTDHECASCGRLFDHLGKDAFGYSICDNCAQPAALLHAQQQQSCPYIMDLGPCPSASFITTSGEALLHNSIQQNIGGMMQPPQPLQQQQFCSSEFLFPQPQQHQQPIATQLSPLNSGNFPTLPKVRGRKPNSGKRNVLKGGPIKTLPKPEKMEDIVMDESSSDSSALNCPPPMPTQKRQNLICSNCNGTNTTLWRRNNNGEPVCNACGLYYKLHNIARPLTMKKETVQTRKRKPRNGTLSKREKKAQQVANLFEQTQQQLNEFNFNDIKFKQEQQQHY…	2	63,143,163,200,261,288,326,351,367	127,24	CASCGRLFDHLGKDAFGYSICDNCAQPAALLHAQQQQSCPYIMDLGPCPSASFI	304,25	CSNCNGTNTTLWRRNNNGEPVCNACGLYYKLHNIARPLTMKKETVQTRKRKPRNG	0	0
IV	Meloidogyne incognita	MINCO	Minc3s00040g02319	ELT-2	ELT-2.2	>MINCO_ELT-2.2	MGTPSLCYGDSTSLNIPISANTDNPFISQNNSAYINPLTAYGSPEQSTAFYYPVDSLGWCNNEWSSVTVPPLMVEPQLFVSQQDGVSSVSSSQLIPIQYPPDMSMVLVGNSNSSGLLLQQQLTDHECASCGRLFDHLGKDAFGYSICDNCAQPAALLHAQQQQSCPYIMDLGPCPSASFITTSGEALLHNSIQQNIGGMMQPPQPLQQQQFCASEFLFPQPQQHQQPIATQLSPLNSGNFPTLPKVRGRKPNSGKRNVLKGGPTKTLPKPEKMDNISVMDESSSDSSALNCPPPMPTQKRQNLICSNCNGTDTTLWRRNNNGEPVCNACGLYYKLHNIARPLTMKKETVQTRQNKIFLILYFNNLFIKG	2	63,143,163,200,261,289,327	127,24	CASCGRLFDHLGKDAFGYSICDNCAQPAALLHAQQQQSCPYIMDLGPCPSASFI	305,25	CSNCNGTDTTLWRRNNNGEPVCNACGLYYKLHNIARPLTMKKETVQTRQNKIFLI	0	0
IV	Meloidogyne incognita	MINCO	Minc3s09190g43001	ELT-5	ELT-5.1	>MINCO_ELT-5.1	MSTTTTTNIPQSNPSSPSITTTTIPQPPLQTPTSLYQILFQTKEENFEENQINNFENLEEENAVECSPPQEENCSLEIPQTSNLLAGLFGNGNIEDFGGLVVKSEITDNDNEYNNILADTSSGSPQIENQMENGANSTSTTSVSRCNNCSTTKTTAWRRDATGSLVCNACGLYFRLHRTNRPVHMRKDFIQQRFRRKNQQQNNQGFVIKSDIKQQNQQQLINLAVNGSAAAALVLAALEGGGGGINNGRKKSLEVKGGGGEEIIREQQQQSVMDAKMTAEAFLNSTHILNGILEQQSQ	1	130,178	146,25	CNNCSTTKTTAWRRDATGSLVCNACGLYFRLHRTNRPVHMRKDFIQQRFRRKNQQ	0	0	0	0
IV	Meloidogyne incognita	MINCO	Minc3s01833g26613	ELT-5	ELT-5.2	>MINCO_ELT-5.2	MVNHQPTEIPTTSKENLNNSKHDCKNCCPHCELFCNEMRQSMTRLDSKLDRLSEQLAQIVGVVVGFHSTDNNNGLSNILEVNNLQNGNSSCSFPPSQQPKVSSTKESNHQQTENCNPLSQAIINSSSRSTSPQSIIDEREEGGGGGGGNLKIYGNLNIGSRKRKRDVNSRKQSTTTIKKGMATMQLPPELIGILPQQPSTTEEQINSFQFSSSDHLQNISSTDLLNSKSTTDELLAHLLSMSTTTTTNIPQSNPSSPSITTTTIPQPPLQTPTSLYQILFQTKEENFEENQINNFENLEEENAKFLKLQICWLDFFGNGNIEDFGGLVVKSEITDNDNEYNNILADTSSGSPQIENQLENGANSTSTTSVSRCNNCSTTKTTAWRRDATGSLVCNACGL…	1	74,206,303,357,405	373,25	CNNCSTTKTTAWRRDATGSLVCNACGLYFRLHRTNRPVHMRKDFIQQRFRRKNQQ	0	0	0	0
IV	Meloidogyne incognita	MINCO	Minc3s00120g05179	ELT-5	ELT-5.3	>MINCO_ELT-5.3	MVNHQPTEIPTTSKENLNNSKHDCKNCCPHCELFCNEMRQSMTRLDNKLDRLSEQLAQIVGVVVGFHSTDNNNGLSNILEVNNLQNGNSSSFPPSQQPKVSSTKESNQQQTENCNPLSQAIINSSSRSTSPQSIIDEREEGGGVGGGGNLKINGNLNIGSRKRKRDVNSRKQSTTTIKKGMATMQLPAELIGILPQQPSTTAEEQINSFQFSSSDHLQNISSTDLLNSKSTTDELLAHLLSMSTTTTTTNIPHSNPSSPSITTTTIPQPPLQTPTSLYQILFQTKEENFEENQNNFENLEEENNAVECSPPQEENCSLEIPQTSNLLAGLFGNGNIEDFGGLVVKSEITDNEISEYSNNILADTSSGSPQIENQMENGANSTSTTTSVSRCNNCFTTKT…	1	74,207,374,423	391,25	CNNCFTTKTTAWRRDATGSLVCNACGLYFRLHRTNRPVHMRKDFIQQRFRRKNQQ	0	0	0	0
IV	Meloidogyne incognita	MINCO	Minc3s00957g19279	ELT-1	ELT-1.3	>MINCO_ELT-1.3	MLNQKVWMFRHCHINMKSPKCKNCGAEHADLYRRDQTNGDCYCNACGLYRKLHGINRPIVKPEKKPGNIDLDTRQCINCGTTSTTLWRREHKSGDYLCNDCGIYQREHGGENRPIEKAEKRQMDNSDVKIDIPQYKDVYITEKEGDLPKLIQTDEDGSLALETVVVSFPGVIGLGYKCPETGLFRQLNMNPDETFSEPVDVWENKTFIAICKKNDTVLKIELDELKEDFIGFKSDFNLRLESEIKASERRIKNDILKAFQISVLVIQAVLVIWNIILFLF	2	11,57,66,113,122,134,188,205,220,257	21,26	CKNCGAEHADLYRRDQTNGDCYCNACGLYRKLHGINRPIVKPEKKPGNIDLDTRQ	76,26	CINCGTTSTTLWRREHKSGDYLCNDCGIYQREHGGENRPIEKAEKRQMDNSDVKID	0	0
IV	Panagrellus redivivus	PREDI	Pan_g22783.t1	ELT-1	ELT-1.1	>PREDI_ELT-1.1	MVQQMEFKFDLTNGEASAIAAGTTTAPEASLLQQLQYQTQQHQLHQDQQSLITPVISLPGDINNALQTQNLSDVDSGLAADDSLFSPIKPPFYSQQAGGAPQFYYQPNPIKTYDTSNLAYGNLFPLGWGYTQTNNLASGSTTIPTTTDAVTSVTSDLTALTVQQSQNLLTDPAMFVASNPATQNFFAPASSAYQYTPTNVDYYNNLANLQQAQRLVSNAVATTASNAENQNLQLQQQQQQQQNQQHQEQIAIQLQQMQPQPQQQNVIMSTHSHGNDDQASTDDDEQRRSGSSKSSKPKSDDRQCTNCGANRTPLWRRDGNGHYLCNACGLYYKMNKQSRPLVKPKKRQLPRLLVINQKMESNFDPTNSEVDKTTAPEASLQESPITPSSSLSSDTHSAL…	3	176,298,348,479,570,612	304,25	CTNCGANRTPLWRRDGNGHYLCNACGLYYKMNKQSRPLVKPKKRQLPRLLVINQK	526,25	CTNCGVNRTPLWRRDGYGHYLCNQCGLYYQHYKQNRPLVKLKERQSVQGMPGVT	580,25	CVNCRTNNTTLWRRNTNGETVCNACGLYYKLHGIDRPVRRSETRNRI
IV	Panagrellus redivivus	PREDI	Pan_g22788.t1	ELT-1	ELT-1.2	>PREDI_ELT-1.2	MDDRIKLQKEGFAIIHMHAHHDWLNKRTPRGNNWMHRHDSLLFLFSLQYNKKQLFVRMPFCPIKTAQKRTGVTCVNCRTNNTTLWRRNTNGETVCNACGLYYKLHSINRPVSMRKDGIQSRNRKAHAKSKRCKSESLLDHSDEMHIDSQNNQSFNASAQLNASGFYDIMKPAAYEIKLSFPNGNGYIPNGMSYQPNFFLNNNQ	1	46,64,106	74,25	CVNCRTNNTTLWRRNTNGETVCNACGLYYKLHSINRPVSMRKDGIQSRNRKAHAK	0	0	0	0
IV	Panagrellus redivivus	PREDI	Pan_g5272.t1	ELT-3	ELT-3	>PREDI_ELT-3	MTDYYYPPPTENDPQMSGFTPQLCATDYSNTAVNSSSFLTLPTASNGMYVTPGVEYSNDSTKLDAYHGYTVVPYYDIPMYHDGLMYSTAQFVQPSDQNLVYTSQAPTEYYAYNNIEAPLYSTVPPLVTSETAAPVPPKKPAAKKVEPSRRQDLVCSNCKLSQTTLWRRNHNGESVCNACGLYYKLHKKDRPVEMCKQGIQKRKRKPRDELPKSRRGRGLAAAATSTSTASPSSAVSTPEMMAQDSPLDVGNNEVPLAPYDPNALMWVPR	1	59,100,145	155,25	CSNCKLSQTTLWRRNHNGESVCNACGLYYKLHKKDRPVEMCKQGIQKRKRKPRDE	0	0	0	0
IV	Panagrellus redivivus	PREDI	Pan_g5273.t1	ELT-X	ELT-X.2	>PREDI_ELT-X.2	MYPYSAIFTPMTTSPQILVQQYGYSTATFSSSSSIPQTRYADQLHNSGLPYNCMVPSSSDMYRHQHPGWNGFDNVRNVLQPPMAPAPQGFSSEYQTMAQGKCAACFGVYPIYFMDQNLCYECSSYTQINFNKPTADSNNAYWSPLSCESASSCSSIGTSPSTPFTPSPVPNGMQKKCKPPKKTVCTNCKTEESTMWRRGPTGNRLCNPCGLHLKNHKTDRPSHLFTKPIQKRKRNCKAAPSSQGADISTGFVSTNRQSKF	2	intronless	102,21	CAACFGVYPIYFMDQNLCYECSSYTQINFNKPTADSNNAYWSPLSCESASS	185,25	CTNCKTEESTMWRRGPTGNRLCNPCGLHLKNHKTDRPSHLFTKPIQKRKRNCKAA	0	0
IV	Panagrellus redivivus	PREDI	Pan_g5274.t1	ELT-X	ELT-X.1	>PREDI_ELT-X.1	MTDYYFPPPTENDPQMPGVTPQLCATDYSNTAVNSSSFLTLPTASNGIYVTPGVEYSNDSTKLDAYHGYTVVPYYNIPMYQADLEYSTAQFVQPVEQNPVHTNQSLTEYYAYSNVETPLYFAVPLLPAVETAAPTPPKKQATKKAVPRPRQDRVCSNSNCKSRLTSLWRRNANNEIVCNACSLYYRLHKKDRPVEMCVQEIRKRIRKPRNKLPKSRHGCGLTTAASNSTGSLSTAVTTPDMLADGISLLNSNAL	1	59,100,145	155,27	CSNSNCKSRLTSLWRRNANNEIVCNACSLYYRLHKKDRPVEMCVQEIRKRIRKPRNK	0	0	0	0
IV	Panagrellus redivivus	PREDI	Pan_g5275.t1	ELT-2	ELT-2	>PREDI_ELT-2	MSEYFPLQPTLNYGNTVYGQQQFVPPDISFDFQRSAEFAYDPTVAYNGYIQPGFRASYDLSNVQCTKCGVYVTALDVIQDTNGNSICHKCCIAPEITQQPKFEPPEYPSEAPIKLEYAYPPVESTVKTAQSVSSSNLAKRSAAKKPAQPPQRRQNLECSNCKGNQTTLWRRNNQGDPVCNACGLYFKLHHVNRPVTMKKEGIQTRKRKPRSSDTAKSRRGGVSNGNSAGSSAVIQQRQQLEEHQSDVGLAQYNTQHMLYQQQPQQHASFPPSDHFVVQLTDVNMSNLLSNYNQQSAEIPVHSAISTDTSVITSMQQPHIVYQVNSEPNNSIYDPNSHSQQMFPVTLAPQSNQLDQMGTPSSLPPANIQNNGHQASPDMNTPPQHHSLPTGTAPSPHSGL…	2	31,255,379	65,26	CTKCGVYVTALDVIQDTNGNSICHKCCIAPEITQQPKFEPPEYPSEAPIKLEYAYP	158,25	CSNCKGNQTTLWRRNNQGDPVCNACGLYFKLHHVNRPVTMKKEGIQTRKRKPRSS	0	0
IV	Panagrellus redivivus	PREDI	Pan_g22521.t1	ELT-X	ELT-X.3	>PREDI_ELT-X.3	MLIMFILFLYSISXXXSVYASKTFQQPQIQTSTYEVSSWPDLQIDDCLHLTADDLDVELLKDFFGSSLGEDIVKFARDDDTPSPPEPSTSTPSLSSIISPPSPTHSSSPSMPSTAPSLPSTASSPSPVPSSWTSMPSTTPSPSSSTTVPPSLSSRKRNATQDRSCVNCKTQESSMWRRDPKGNSLCNACGQHFTKFKVHRPAEKFNRPIKRRFSWPALQIDDCLHLTADELDVELLKDFFGSSLGEDIAKFARDDDTPSPSEPSTSTQSLSSIVSPPSPTHSSSPSMPSTAPSLPSTASSPSPVPSSWTSMPSTTPSSLPAPPSSSSRKRKATQDRSCVNCKTQESSMWRRDPEGNSXXXX	1	212	165,25	CVNCKTQESSMWRRDPKGNSLCNACGQHFTKFKVHRPAEKFNRPIKRRFSWPALQ	0	0	0	0
IV	Panagrellus redivivus	PREDI	Pan_g23670.t1	ELT-X	ELT-X.4	>PREDI_ELT-X.4	MKVPAFKPVEPTPYSVSPTQASSPQTAISPAAHHDRPDSTPGMAQCLMCDSTIASTDTDVYLCKRCFPFDPLGDDEFDIGWMNELLDASSSTEEAPSTPTDSTGESSPSSTPSTASPPTPTSPTPDVSRKRRHTSEDKACSNCGTTKTSMWRRDPEGNPLCNACGQHFKKFKANRPVELSDRPIKKRMRKSKVDSSSTSTATTSPFQTPISFNMYSSNFAPMPHPYQQLPQFLPPPPMHXXXXGLQVGSPISG	2	intronless	46,21	CLMCDSTIASTDTDVYLCKRCFPFDPLGDDEFDIGWMNELLDASSSTEEAP	140,25	CSNCGTTKTSMWRRDPEGNPLCNACGQHFKKFKANRPVELSDRPIKKRMRKSKVD	0	0
IV	Panagrellus redivivus	PREDI	Pan_g17500.t1	ELT-X	ELT-X.5	>PREDI_ELT-X.5	MVHTRCAMCDCSIATTSTEPSQETEEFSLCSRCFPFGPLVDGELDIGWLNEIMGSPGSSDDDLPTSNSSTDETSTPSTPSTSPPSMPALTTSNVCRKRRHAPEDKQCANCGTTKTSMWRRNPEGNPLCNACGQHFKKFNMHRPSELAERPIKKRMRKADSSSQKPDLASTFNAIASPFQMPVSFDMYGSNLGPMQFSHVQPSEFLPPPPMHPGWNNPMPFPPPAPWAFKYPVQQYY	2	intronless	6,28	CAMCDCSIATTSTEPSQETEEFSLCSRCFPFGPLVDGELDIGWLNEIMGSPGSSDDDL	107,25	CANCGTTKTSMWRRNPEGNPLCNACGQHFKKFNMHRPSELAERPIKKRMRKADSS	0	0
IV	Panagrellus redivivus	PREDI	Pan_g23671.t1	ELT-X	ELT-X.6	>PREDI_ELT-X.6	MKVYSFTTVQPPHADQQVDSAPSHGSNAPSFDAPSESTFRAHDQQYTSPNILECVMCGSRIASSEPTKDNAGVYLCKTCFPFDPLAESTLHIDWMNEILKTPGPTDEASLTPTTSIESSPTSTPCSASSSAPSLKSESTTSEVSRKRRHTSEDKTCSNCGTKKTGMWRRDTDGNPLCNACGQHFKKFNDHRPCQLAEKPIKKRMRKSKVDFSSTDSQSAKTSAITYNPFQTPNAVDMYGGHLRPMCFPSQQLPEFLPPPPMHPGWNNPMPFPPPAPWAFKYPIQQYY	2	intronless	54,26	CVMCGSRIASSEPTKDNAGVYLCKTCFPFDPLAESTLHIDWMNEILKTPGPTDEAS	156,25	CSNCGTKKTGMWRRDTDGNPLCNACGQHFKKFNDHRPCQLAEKPIKKRMRKSKVD	0	0
IV	Panagrellus redivivus	PREDI	Pan_g19987.t1	ELT-X	ELT-X.7	>PREDI_ELT-X.7	MAAPNEETPSCSSDVKHNAEMNATPKLVMEKFEQMNTRPHNDAPTIAKEPRLSANLHGTSSNSPSPVISNGQDDPSVPQAVGSFSCQNGPEIATGSKKRKPKPDGIGHISGSSSNVTVITIPDSSDKENVQNSSIDAASYAEKTNQSTATPVQDIVDTATNQQPPNVAGYVASIKKTQHVQKVSDAVRSDRRIPQINRDSAQNASPIDANPVQKASDTAAKSGLNPLNISMVVIPRRRAINAVEKQPEVGASTTPELPHTVTHQMATETTASSNQKPLPAANSNQPSIKATASSAQKSQEIMKKPSNVMQDSANKETTSPEPSSSNLTNGVNRSLSNTSILTRRNNKPRTKRRYTHRFCANCAGNVTGQWRLDVDGRLLCNACGQYKILNGVDRPARLF…	1	89,340,391,408	359,25	CANCAGNVTGQWRLDVDGRLLCNACGQYKILNGVDRPARLFNKPERSSRRSKSLR	0	0	0	0
IV	Panagrellus redivivus	PREDI	Pan_g19988.t1	ELT-X	ELT-X.8	>PREDI_ELT-X.8	MAAPNLEIPPCSDCTKHNAEMTEWSKQMRFIVISLVKLLRQMNPKPVSNGPTPAKKPCLSAELHGTSSNSSPGASSDGFQNSSSSNVPQNADSDQNRQENATRGDKLDETGRASESSPDITVITILDSPEIQNVRKPSDAIDTPVQMQSENTVAHLQSTIASVVSAIQKPPQIKVNSAPKVMNNKPNQKAPSGINNNVQKAPQAVVRIAPNVNSNPTQKSPIKILPNTPHQPRIWIVSPGSANLVQTPAPTVVKSTQNPLNIQVLKRYDGTMNAAQRQPVTTANSSQTSYRVTTSYDPMAPKGIADSCQTPPEIIAIPRQKPIRFKKFGQSAPVAPANSTYASSEVIQQQNPLQAASFADSNITIPDYMQMMGLNGDTTMSPLEIVENMTKAAILMQQH…	1	97,444,500	468,25	CVNCSTNVTSWWRRNEDRAYICNACYAYQHRNGVKRPAEMHKLPIKKRPRKNRAI	0	0	0	0
IV	Panagrellus redivivus	PREDI	KB455460_uncatalogued	ELT-5	ELT-5	>PREDI_ELT-5	MTMVMTTSAPSPVNGTTPCPTCVSFHEDLKKSVAQVEKKLDLLCARVEMLSSRNDEVSPTPSKKQCLSTVNGTRASTTSPVALNGFSHTVNRPSSATTEEDAPSSPSINDELNGKINISGSKKRKVNKVKRSAVVKVEVPENPTPAAADQIASTPSMEALMAMFENPSGAPVTPMQAIDNLSMAAVLGNQNGNNEVFANLFGQGLGNDANTASLMNALNNALQTPTTNNGTTNGAARKSSGPKKSPKRSASPSVSNKSDGNDKRGAKEEEMTEEQYQAFLAAEADPNTPRCANCFTTKTTAWRRNQEAQLVCNACGLYFRLHKTNRPVHMRKDTIQQRFRRKNANGEEENIGNGIEAVNGMSPEMQKAAGGSAIDLCNLEQLATQLNNSGLMSQLGFMN…	1	103,154,312	291,25	CANCFTTKTTAWRRNQEAQLVCNACGLYFRLHKTNRPVHMRKDTIQQRFRRKNAN	0	0	0	0
IV	Panagrellus redivivus	PREDI	KB455024_uncatalogued	ELT-X	ELT-X.9	>PREDI_ELT-X.9	MDAFSTSEMQFLHPQTSVNDSFSQPPLQIDDFGITAENVDLLAAELDVELLKDFFGSSLGEDIVKYARADDSPSEASSSTSPPSSGFPSPPATTSSTSPSPSTPPTSENCRKRKATQDRFCVNCQTHESSMWRRDPEGNSLCNACGQHFKKFKVHRPASMFGRQIKRRCRKVKPDQTSPPSTTLLSPNGHFNFGMVHFQEQTQQIPPPHHFHQPQPIPPQYSMQAFQQPPPEAYFSYRNWQLHPSYPNPLFFQPGQW	1	intronless	121,25	CVNCQTHESSMWRRDPEGNSLCNACGQHFKKFKVHRPASMFGRQIKRRCRKVKPD	0	0	0	0
III	Ascaris suum	ASUUM	AgR009X_g139_t03	ELT-1	ELT-1	>ASUUM_ELT-1	MEGYGASGQFYSGLFFQTWPYPSAATNPSASAIAATATSPCSSSTTDLGFTQPATVITDPTQMFVAQNQSSTQNFFPQGAYQAYSATDYYGPLHGANLLAAQSRLSAPASACSSSGSASSRSSNSGVGGVSRSKPRNTASEGRECVNCGAVQTPLWRRDGTGHYLCNACGLYHKMNGQNRPLVKPKKRQSAQKRTGIECVNCKTNNTTLWRRNAHGQPVCNACGLYHKLHNISRPISMKKDGIQTRNRKISTKTKGKKRGVPPEAPFYEMLKPQPNPYGDAMKFHIPPAHAYIPTAAQPAYSTQFIFHAS	2	4,65,139,189,231	145,25	CVNCGAVQTPLWRRDGTGHYLCNACGLYHKMNGQNRPLVKPKKRQSAQKRTGIE	199,25	CVNCKTNNTTLWRRNAHGQPVCNACGLYHKLHNISRPISMKKDGIQTRNRKISTK	0	0
III	Ascaris suum	ASUUM	AgR001_g424_t15	ELT-2	ELT-2	>ASUUM_ELT-2	VSNPYCTTQLPSADTLTHDGSVHFISQQQNMSSVFNTTSTSTQYSTSKECTTCHVPLVYDAPTPPDGGLLYCESCAAQMTAGSRHIQEIPEVQARMVYSPRILAERSPPAVQAQQTSQQASHSSSGGKSRPPQKKNQSSSQRRQGLVCANCHGTNTTLWRRNAEGEPVCNACGLYFKLHNVHRPASMKKEGTLQTRKRKQKTDGSGRQVSSKKNTLNGEKHSRTFARNTTLTTVLNEYATQPLQSTIENRDQLSLPLQSATHDLALNYAAISDPTQWAHMNGGFVLTDPSRMISTSLQSSTDVYRQVDTSLNSRIVNELQIIRQTDEEEAAAAVSSVQNIKIENSESPQDDSKRS	2	30,93,137,170,236,287,318	50,26	CTTCHVPLVYDAPTPPDGGLLYCESCAAQMTAGSRHIQEIPEVQARMVYSPRILAE	148,25	CANCHGTNTTLWRRNAEGEPVCNACGLYFKLHNVHRPASMKKEGTLQTRKRKQKT	0	0
III	Ascaris suum	ASUUM	AgR002_g419_t07	ELT-3	ELT-3	>ASUUM_ELT-3	MLPPLQDVNCAIKATKTNTSTLDERFESFAYLNGTSNSSYALFDHDTTPQLTCIMAQSPLVVVPFQQYAYSHSYSDYNCNNRGSSQNYCQHNEPQCIESFAQNSFVKQEYIQSRPLSAYENISPPTSPSVLDEFFTPPFQSSTKSNTQNARNHGKKLKPISCHANSICTNCGTKETTLWRRSANGAVECNACNLYFRKNNRRRPITMKKAIRKRVRVPRDARQ	1	73,107,158,190	168,25	CTNCGTKETTLWRRSANGAVECNACNLYFRKNNRRRPITMKKAIRKRVRVPRDAR	0	0	0	0
III	Ascaris suum	ASUUM	GS_10182	ELT-5	ELT-5	>ASUUM_ELT-5	MLIYVKFSFVLFKECTSVVTTSSCQQLQDTAESTTVANTEPLPYSSSIFDSLTLAANLMANGGTNANQQNLFSMLYNQQTHTCSRASTTPPATEDNNNEPVERQPFYDMIDETVTNRTEGEESGGGGASMSRCSNCMTTKTTAWRRDQLGKLVCNACGLYYRLHRTNRPVHMRKDIIQQRFRRRIKDEDTTTSSPHSMLSSLISFSPSAAAATFALFDHQNALHAYNQTAPL	1	102,118,165	133,25	CSNCMTTKTTAWRRDQLGKLVCNACGLYYRLHRTNRPVHMRKDIIQQRFRRRIKD	0	0	0	0
III	Ascaris lumbricoides	ALUMB	ALUE_0001181001	ELT-1	ELT-1	>ALUMB_ELT-1	MAGSPTTEQADHHNQRSAVCTFMQTPRRMEYKFQPGQLGGHSELLYQQVQPLQETNLDADQSVPVSDLAAIQMNPVSQDSEPVQNEDSVFSPIKPSTFYTAPSSNSQLYYQSTPKMEGYGASGQFYSGLFFQTWPYPSAATNPSASAIAATATSPCSSSTTDLGFTQPATVITDPTQMFVAQNQSSTQNFFPQGAYQAYSATDYYGPLHGANLLAAQSRLSAPASACSSSGSASSRSSNSGVGGVSRSKPRNTASEGRECVNCGAVQTPLWRRDGTGHYLCNACGLYHKMNGQNRPLVKPKKRQSAQKRTGIECVNCKTNNTTLWRRNAHGQPVCNACGLYHKLHNISRPISMKKDGIQTRNRKISTKTKGKKRGVPPEAPFYEMLKPQPNPYGDAMKF…	2	23,88,119,180,254,304,346	260,25	CVNCGAVQTPLWRRDGTGHYLCNACGLYHKMNGQNRPLVKPKKRQSAQKRTGIE	314,25	CVNCKTNNTTLWRRNAHGQPVCNACGLYHKLHNISRPISMKKDGIQTRNRKISTK	0	0
III	Ascaris lumbricoides	ALUMB	ALUE_0001934501	ELT-2	ELT-2	>ALUMB_ELT-2	MSGALDQSVTGSFIQLPTSCADSSVIERMKSPEKIMTRQSVLVEPSSNSQASEMKAPFDSPDLSYQLSNLTQAAIPALPTTPINLLEYNSETLVNPSSVHAYSSYPTPYYNIQPGPATAYLPSPPISSPLGSSTSTLLSTNSLPSSLYQRYETMRGPNTIQLAPYDNAYSQFTPNVSNPYCTTQLPSADTLTHDGSVHFISQQQNAHSVDTLANFRQLFFLVTPVESKIRPFQCSSSKHVRMPAHSVDTLANFRQLFFLVTPVESKIRPFQCSSSKHVRMPMSSVFNTTSTSTQYSTSKECTTCHVPLVYDAPTPPDGGLLYCESCAAQMTAGSRHIQEIPEVQVAIDSNYASITCRTQDFSGSNGLLAKDTCREKPTSSAGAANFSTSLPFFKWRKVE…	2	21,76,150,205,243,281,359,406,447,486,565,653	301,26	CTTCHVPLVYDAPTPPDGGLLYCESCAAQMTAGSRHIQEIPEVQVAIDSNYASITC	464,25	CANCHGTNTTLWRRNAEGEPVCNACGLYFKLHNVHRPASMKKEGTLQTRKRKQKT	0	0
III	Ascaris lumbricoides	ALUMB	ALUE_0001545901	ELT-5	ELT-5	>ALUMB_ELT-5	MTMVATTPVPLPSSVGCASCRQLHADIKVSVAQITDKLDKLFLRVESLLAQRQLEKGIDTATSAPPDDRLTPIGLFALKEEVSDSIGDEKEVPSPSSRDQGDGDVCVQSAARVSMQNAESDTPSTDGSSQTLSGSRKRKPNRETIHKVERECTSVVTTSSCQQLQDTAESTTVANTEPLPYSSSIFDSLTLAANLMANGGTNANQQNLFSMLYNQQTHTCSRASTTPPATEDNNNEPVERQPFYDMIDETVTNRTEGEESGGGGASMSRCSNCMTTKTTAWRRDQLGKLVCNACGLYYRLHRTNRPVHMRKDIIQQRFRRRIKDEDTTTSSPHSMLSSLISFSPSAAAATFALFDHQNALHAYNQTAPL	1	28,81,120,150,239,255,302	270,25	CSNCMTTKTTAWRRDQLGKLVCNACGLYYRLHRTNRPVHMRKDIIQQRFRRRIKD	0	0	0	0
III	Ascaris lumbricoides	ALUMB	ALUE_0001666601 (modified)	ELT-3	ELT-3	>ALUMB_ELT-3	MSLRTPTFLCDAPPFNYDANTVENFFPYEESIPSWTDERQYPDFECKDDETIKYEYTSSDDLFSTKTEILPDHIHAIAETPRIAQMLPPLQDVNCAIKATKTNTSTLDERFESFAYLNGTSNSSYALFDHDTTPQLTCIMAQSPLVVVPFQQYAYSHSYSDYNCNNRGSSQNYCQHNEPQCIESFAQNSFVKQEYIQSRPLSAYENISPPTSPSVLDEFFTPPFQSSTKSNTQNTRNHGKKLKPISCHANSICTNCGTKETTLWRRSANGAVECNACNLYFRKNNRRRPITMKKAIRKRVRVPRDARQ	1	28,75,158,192,243,275	253,25	CTNCGTKETTLWRRSANGAVECNACNLYFRKNNRRRPITMKKAIRKRVRVPRDAR	0	0	0	0
III	Brugia malayi	BMALA	Bm6246	ELT-1	ELT-1	>BMALA_ELT-1	MEYKFQPNNVGHPGDLYQPIQSIQETVIDADQDVPVSDLSALQMSSNTQSQDATNPAQNDDSVFSPIKPSTFYSNSTQSGQLYYQGTPKVPDSYGTGGQFYPSLFFQTWPYSSTTANSSVTATIAGASPCSSNTAELSFTQPTTVITDPTQMLVAPNQTTTQNFFPQTYQAYSTTDYYNPLHSANLLAAQTRLTAPTVACSSSGSASSRSSTGVSGASRPKTRNFTSEGRECVNCGAVQTPLWRRDGTGHYLCNACGLYHKMNGQNRPLVKPKKRQSAQKRTGIECVNCKTNNTTLWRRNSLGQPVCNACGLYHKLHNISRPISMKKDGIQTRNRKISTKNKNKKRGPSEGPFYDMLKPQPNPYGDMKFHLPSAHAYIPAATQTPYPAQFIFHAS	2	62,94,154,226,276,318	232,25	CVNCGAVQTPLWRRDGTGHYLCNACGLYHKMNGQNRPLVKPKKRQSAQKRTGIE	286,25	CVNCKTNNTTLWRRNSLGQPVCNACGLYHKLHNISRPISMKKDGIQTRNRKISTK	0	0
III	Brugia malayi	BMALA	Bm2533	ELT-2	ELT-2	>BMALA_ELT-2	MEASQAWCGPATSSTMKDIAAVAASHLSSFAQLLPGDDSDTNKNSSNNKDNSESKNSLTVSAANAIKREIDTSLETNGTRRQSVVVEPSSVVPNDGVPETKFDASNFSSLLPNLVQTSELSTAVSCHHYPEWMSQSGVSLYPSCSTAAAAAALATPQYYYAGVPSQAYLMQQSLSTELMPSTAIQTYNTAATATTHLSSSYDPFRMNTNYDSLSSYQLQQRTGVDGNLCVFPSQTLNGTIAHSAIQSAQCQQCGIYTSDIACSGTSVICAKCASDLMIHYSTNRSEMSQHIVSYSPFLNTSCGIADNSEQALVNGQQQSTRSSSSGARSRQQQRKNQPQNNSQRRQGLVCANCRGTNTTLWRRDADGHPVCNACGLYYKLHQVQRPISMKKEGTLQTRK…	2	74,118,199,235,289,337,372,435,486,521	250,23	CQQCGIYTSDIACSGTSVICAKCASDLMIHYSTNRSEMSQHIVSYSPFLNTSC	350,25	CANCRGTNTTLWRRDADGHPVCNACGLYYKLHQVQRPISMKKEGTLQTRKRKQKS	0	0
III	Brugia malayi	BMALA	Bm4254	ELT-5	ELT-5	>BMALA_ELT-5	MVASSPLPLTANMGCASCRQLHADIKDCVAQLSDKLDQLRVRVETLFALRQPGYGVDVAVSAEGEKSTAERSITLKDEVVSECGTEEKETPSPSLLENSDTTIGNAESEATPTDNHNHALSGSRKRKPNREAVHRVEKINSSNNLLTQNLDSVVNEKPIEAAVKTDGFIYPAAALFDSFSLAANLMATGGTNAAAQQNILSMLCQQPATAHPPPSSTPNSTEDGVNDLVMEEEEDTNSSNNSPSMSRCSNCLTTKTTAWRRDQTGKLVCNACGLYYRLHRTNRPVHMRKDIIQQRFRRRVKEDDAVSNNPQSVLSSLISISPSAAATFALLEQQHNTLQGNLNGQPLFEQQNTLQAQNQTAPI	1	26,79,108,150,231,280	248,25	CSNCLTTKTTAWRRDQTGKLVCNACGLYYRLHRTNRPVHMRKDIIQQRFRRRVKE	0	0	0	0
III	Brugia malayi	BMALA	Bm4554	ELT-3	ELT-3	>BMALA_ELT-3	MSNCETTNNNHSSRYHHNSPTNEIRPETSNRLIPTIRVLHQMEPTSLHTHSYPEFIRRPSTRIPVVQYFDESSQIHYHHYHHHHPLSYYQRSMECICQGVLCQQWMPSKNQTYPEQVTCIPHEQQQQQQAVETVNRNASSVVSPELLRGLFVTNNDSQLNIAINFKKKPVSTHINSVCSNCGTKETTLWRRSNMGAVECNACNLYYRKNNRPRPITMSNKIRKRIRLPRYHFP	1	21,91,116,168,200	178,25	CSNCGTKETTLWRRSNMGAVECNACNLYYRKNNRPRPITMSNKIRKRIRLPRYHF	0	0	0	0
III	Loa loa	LOALO	EJD75720.1	ELT-1	ELT-1	>LOALO_ELT-1	MEYKFQPNDVGHPGDLYQPIQSIQEAIIDADQNVPVTDLSVLQMSGNTQNQDADNPAQNDDSVFSPIKPSTFYSNPTQNGQLYYQGTPKMPDSYGTGGQFYPSLFFQTWPYSSATANSSVAATIAGASPCSSNATELSFAQPTTVITDPTQMLVAPNQTTTQNFFPQTYQAYSTTDYYNPLHSANLLAAQSRLTAPTVACSSSGSASSRSSTCVSGAPRSKTRNFTSEGRECVNCGAVQTPLWRRDGTGHYLCNACGLYHKMNGQNRPLVKPKKRQSAQKRTGIECVNCKTNNTTLWRRNSLGQPVCNACGLYHKLHNISRPISMKKDGIQTRNRKISTKNKNKKRGPPEGPFYDMLKPQPNPYGDMKFHLPSAHAYIPAATQTPYPAQFIFHAS	2	62,94,154,226,276,318	232,25	CVNCGAVQTPLWRRDGTGHYLCNACGLYHKMNGQNRPLVKPKKRQSAQKRTGIE	286,25	CVNCKTNNTTLWRRNSLGQPVCNACGLYHKLHNISRPISMKKDGIQTRNRKISTK	0	0
III	Loa loa	LOALO	EFO27581.1	ELT-2	ELT-2	>LOALO_ELT-2	MEASQSWNGPGTSSAMKDTNAVAASHLSSFTQLPPSNNNDISKDNNNKDNGGKNSLSMSAPNSIKREIGASLEANVMRRQSVVVGPSSVIPNDGMSETKFHASNFSSLLPNLVQTPGMIFFVQIFQKCKLSTAVSCHHYPEWMGQSGVSLYPSCSTAAAAALATPQYYYAGVPSQAYLMQQTLGTELMPSTAIQTYNTAVTATTQLSSSYDSFRMNTNYDPLSSYQLPQRTGMDGNLCVFPPQTLNGTIANSAIQPVTTSAQCQQCGIYISDIACSGTSTICTKCASDLMIHYSTTRPDMSQHIVSYSPFLNTSCGTAENNEQALVSGQQQSIRINSSGSRNRQLQRKNQPQHNSQRRQGLVCANCRGTNTTLWRRDADGHPVCNACGLYFKLHQVQRP…	2	72,128,208,244,302,350,385,446,497,532	263,23	CQQCGIYISDIACSGTSTICTKCASDLMIHYSTTRPDMSQHIVSYSPFLNTSC	363,25	CANCRGTNTTLWRRDADGHPVCNACGLYFKLHQVQRPISMKKEGTLQTRKRKQKS	0	0
III	Loa loa	LOALO	EFO21032.1	ELT-5	ELT-5	>LOALO_ELT-5	MTMVASSPLPLTTNMGCASCRQLHADIKDCVAQLSDKLDQLRVRVETLFALRQPGYGVDVAVSAEDDKSTAERSITLKDEVVSECGTEEKETPSPSLLENSDTAIGNAESEVTPTDNHNHALSGSRKRKPNREAIHRVEKVNSSNSLLAQNLDSVANQRPIESTVKTDGFMYPAAALFDSFSLAANLMATGGANAAAQQNILSMLCQQPATAHPPTSSTPNSTEDGVNDLIMEEEEDTSNSNNNSPSMSRCSNCLTTKTTAWRRDQTGKLVCNACGLYYRLHRTNRPVHMRKDIIQQRFRRRVKEEDAASANPQSVLSSLISISPSAAATFALLEQQHNTLQGNFSGQPLFEQQNALQAQNQTAPI	1	28,81,110,152,233,283	251,25	CSNCLTTKTTAWRRDQTGKLVCNACGLYYRLHRTNRPVHMRKDIIQQRFRRRVKE	0	0	0	0
III	Loa loa	LOALO	scf7180000007913_1 unannotated	ELT-3	ELT-3	>LOALO_ELT-3	TDIITPETSNRSIPTIRVLHQLEPSSSYTQYSRNICSPEFNHRSSSNRIPVVQYYEESTQIHHCHYHYHHHHHHPISYYHRPMECFCQGVLCQQWMSSKNETYPEQVTCMQQQQQQQQRQQQQQQQQQQQQQQQQQQQQQQQQQQRQQQQQRQQQQQQQQQRQHQQQRQRQQQQQQPIGMANRNVPSIASPELLRELFMANNNSPLNIAINFKKKPISTHINSICSNCGTKETTLWRRSSTGAIECNACNLYYRKNNRSRPITMSNKIRKRIRLPRYHFP	1	81,106,215,247	225,25	CSNCGTKETTLWRRSSTGAIECNACNLYYRKNNRSRPITMSNKIRKRIRLPRYHF	0	0	0	0
III	Wuchereria bancrofti	WBANC	maker-PairedContig_245-snap-gene-0.16-mRNA-1	ELT-1	ELT-1	>WBANC_ELT-1	MESFQENNFEKQEFRILKHQAGTKQGQITVCISLYSAEMEYKFQPNNVGHPGDLYQPIQSIQETVIDADQNVPVTDLSALQMSSNTQSQDTTNPAQNDDSVFSPIKPSTFYSNPTQSGQLYYQGTPKMPDSYGTGGQFYSSLFFQTWPYSSTTANSSVTATIAGASPCSSNTAELSFTQPTTVITDPTQMLVAPNQTTTQNFFPQTYQAYSTTDYYSPLHSANLLAAQTRLTAPTVACSSSGSASSRSSTGVSGASPEGRECVNCGAVQTPLWRRDGTGHYLCNACGLYHKMNGQNRPLVKPKKRQSAQKRTGIECVNCKTNNTTLWRRNSLGQPVCNACGLYHKLHNISRPISMKKDGIQTRNRKISTKNKNKKRGPSEGPFYDMLKPQPNPYSDMKF…	2	11,100,132,192,256,306,348	262,25	CVNCGAVQTPLWRRDGTGHYLCNACGLYHKMNGQNRPLVKPKKRQSAQKRTGIE	316,25	CVNCKTNNTTLWRRNSLGQPVCNACGLYHKLHNISRPISMKKDGIQTRNRKISTK	0	0
III	Wuchereria bancrofti	WBANC	WBA_0000449201-mRNA-1	ELT-2	ELT-2	>WBANC_ELT-2	MEASQAWSGPATSSTMKDIAAVAASHLSSFAQLLPSDDSDTNKNGSNNKDNSGSKNSLTVLAANAIKREIGTSLETNGMRRQSVVVEPSSVVPNDGVPETKFDASNFSSLLPNLVQTSELSTAVSCHHYPEWMSQSGVSLYPSCSTAAAAAALATPQYYYAGMPSQAYLMQQSLSTELMPSTAIQTYNTAATATTHLSNSYDPFRVNTNYDSLSSYQLPQRTGVDGNLCVFPSQTLNGTIAHSAIQPAQCQQCGIYTSDIACSGTSVICAKCASDLMIHYSTNRSEMSQHIVSYSPFLNTSCGIADNSEQALVNGQQQPTRSNSSGARSRQQQRKNQPHNNSQRRQGLICANCRGTNTTLWRRDADGHPVCNACGLYYKLHQVQRPISMKKEGTLQTRK…	2	74,118,199,235,289,337,372,435,483,518	250,23	CQQCGIYTSDIACSGTSVICAKCASDLMIHYSTNRSEMSQHIVSYSPFLNTSC	350,25	CANCRGTNTTLWRRDADGHPVCNACGLYYKLHQVQRPISMKKEGTLQTRKRKQKS	0	0
III	Wuchereria bancrofti	WBANC	PairedContig_6161 uncatalogued	ELT-3	ELT-3	>WBANC_ELT-3	PVSTHINSVCSNCGTKETTLWRRSNMGAVECNACNLYYRKNNRPRPITMSNKIRKRIRLPRYHFP	1	31	10,25	CSNCGTKETTLWRRSNMGAVECNACNLYYRKNNRPRPITMSNKIRKRIRLPRYHF	0	0	0	0
III	Wuchereria bancrofti	WBANC	maker-PairedContig_4689-snap-gene-2.13-mRNA-1	ELT-5	ELT-5	>WBANC_ELT-5	MTMVASSPLPLTANMGCASCRQLHADIKDCVAQLSDKLDQLRVRVETLFALRQPGYGVDVAVSAEGDKNTAERSITLKDEVVSECGTEEKETPSPSLLENSDTTVGNAESEATPTDNHNHALSGSRKRKPNREAVHRVEKINSSNNLLAQNLDSVVNEKPIEAAVKTDGFMYPAAALFDSFSLAANLMATGGANTAAQQNILSMLCQQPATAHPPPSSTPNSTEDGVNDLVMEIFPQEEEDTNNSNNSPSMSRCSNCLTTKTTAWRRDQTGKLVCNACGLYYRLHRTNRPVHMRKDIIQQRFRRRVKEDDAVSTNPQSVLSSLISISPSAAATFALLEQQHNTLQGNLNGQPLFEQQNALQAQNQTAPI	1	28,81,110,152,233,286	254,25	CSNCLTTKTTAWRRDQTGKLVCNACGLYYRLHRTNRPVHMRKDIIQQRFRRRVKE	0	0	0	0
III	Toxocara canis	TCANI	Tcan_12757.1	ELT-1	ELT-1	>TCANI_ELT-1	MKGTSWKHWLVEKRLQLKFGGRKVLLHTMERLSRTTLDVRPEYSETSLTTCFVILCSADAVPMEYKFQPGQLGGSSELLYQQVQPLQETNIDADQSVPVSDLSAIQMNPVSQDNEAVQNEDNVFSPVKPSTFYTSPSSNSQLYYQSTPKMDGYGASGQFYPGLFFQTWPYPSAATNSSASAIAATAASPCSSSATDLGFTQPATVITDPTQMFVAQNQSGAQNFFPQGPYQAYSATDYYGPLHGANLLAAQSRLSAPASACSSSGSASSRSSNSGVGGGSRSKPRNTASEGRECVNCGAVQTPLWRRDGTGHYLCNACGLYHKMNGQNRPLVKPKKRQSAQKRTGIECVNCKTNNTTLWRRNAHGQPVCNACGLYHKLHNISRPISMKKDGIQTRNRKI…	2	57,122,153,214,288,338,380	294,25	CVNCGAVQTPLWRRDGTGHYLCNACGLYHKMNGQNRPLVKPKKRQSAQKRTGIE	348,25	CVNCKTNNTTLWRRNAHGQPVCNACGLYHKLHNISRPISMKKDGIQTRNRKISTK	0	0
III	Toxocara canis	TCANI	Tcan_10832.1	ELT-2	ELT-2	>TCANI_ELT-2	MEAGPTIQTYPWNGMNGALEQPVTGNFMQLPTSCADSSVIETMKSPEKMITRQSVLVEPTSNSQTTEMKTPFDSPDLSYQLSNLSQATVPALQPSSINFLDYNTDPLMNASSVHPYSSYPNAYYNIQQGTATSYLPSSPISSPLGSSTPTFLTTNPLSGPFYQRYETMRGSNTLPLGPYDNTYGQFASNISNPYCTAQLPSAETLTSDGSTHFIPQQQNGSAVFSSTGTSAQYSTAKECTRCQVPLVYDAPTPLDGGLLFCESCAAQMTGDTRQIQDIPQNRVVYSPRILADRSPPPTQTQQASQQNSHSAKSRQPQKKNQSNSQRRQGLVCANCHGTNTTLWRRNAQGEPVCNACGLYYKLHNVHRPASMKKEGTLQTRKRKQKTDANGRQVSSKKNS…	2	35,90,164,219,280,321,354,416,467,498	239,26	CTRCQVPLVYDAPTPLDGGLLFCESCAAQMTGDTRQIQDIPQNRVVYSPRILADRS	332,25	CANCHGTNTTLWRRNAQGEPVCNACGLYYKLHNVHRPASMKKEGTLQTRKRKQKT	0	0
III	Toxocara canis	TCANI	Tcan_03013.1	ELT-3	ELT-3	>TCANI_ELT-3	MSCNASKNSASGISSITVNRQVFAMSLHTPTLLCDSTFTFEANASESYIPYEISVPTWADETYYPDLDCKETQTFTHSYSPCDDLFATKSEILHDEINAVPETPRIAQMLPPLQDVCYRPLEDTKTSAITIDHSFETAQHLDGSCNNNSSSYTFFDRDAPQLTYIMTQSPLVVLPFQQYSDAHNFSGYTYDDHGISQHCCQNSIPQRCESFSQNVFFCKQENVQSRPISAYENISPPTSPSLLDEFFKPIQSSTRSNNRTGGKKLKPISCHANSVCTNCGTKETTLWRRSTDGAVECNACNLYFRKNNRRRPITMKKAIRKRVRVPRIARQ	1	21,51,98,184,219,266,298	276,25	CTNCGTKETTLWRRSTDGAVECNACNLYFRKNNRRRPITMKKAIRKRVRVPRIAR	0	0	0	0
III	Toxocara canis	TCANI	Tcan_03743.1	ELT-5	ELT-5	>TCANI_ELT-5	MHDDYGRYDANPVNIFCRVSVAQITDKLDKLFLRVETLLAQRQTERGVDTATNVQDERLTPVRLLSLKEEMSECGTEDKEAPSPSFPDHGEVSMQNCESDTTSGEASSQTVSGSRKRKPNREAVHKVEKFEECASTVTGSCHQQQEQQGSEESVAPSPDAFPYSSSIFESLSLAANLMASGNGGGAAEQNIFSMLCTQQQPQAAISQTSTTPPSVEHTNNEQSAEASVCIMDNEVVENAGGGASMSRCSNCMTTKTTAWRRDQLGKLVCNACGLYYRLHRTNRPVHMRKDIIQQRFRRRIKEDEVANSNPHSMLSSLISFSPSAAAATFAFLDHHNSLQTHNQTAPL	1	18,70,99,129,233,280	248,25	CSNCMTTKTTAWRRDQLGKLVCNACGLYYRLHRTNRPVHMRKDIIQQRFRRRIKE	0	0	0	0
C	Plectus sambesii	PSAMB	PSAMB.scaffold13989size2044.g35797.t1 amino finger only (no further coding potential for the carboxyl finger)	ELT-1	ELT-1	>PSAMB_ELT-1	XGVSSHQSFFPNNGYSTTYGAEYYNPLQIGSNAATAANLLAVHQQRLSSGSGPVSGSSSSGGSSRSAGSRVKTRASTEGRECVNCGATATPLWRRDGTGHYLCNACGLYHKMNGQNRPLIKPKKRQKGARTAQCCSAAVAWRVNPRVCHNKGAFVGERRVNCPLGPSVIAPVAPASPDGAPFVLALSLACRPHTPANKQRRAAQNAPLLAALAALAAGVVGYSNPQPRGDPQRAILTTAECCLDADGVGRVTFRARRRKSNGHTTTRVNQSPAKDARTVVHIDALQDIMYRTSITTSLPLAEST	1	77,125	82,25	CVNCGATATPLWRRDGTGHYLCNACGLYHKMNGQNRPLIKPKKRQKGARTAQCCS	0	0	0	0
C	Plectus sambesii	PSAMB	PSAMB.scaffold8669size5945.g31649.t1	ELT-2	ELT-2	>PSAMB_ELT-2	MAVKREGSSPLEHHQQIARSHHNSRIKQSHSEGHSPEADIKDAIRSQVIRQSVIETNTHVSDHEEERKLEEHHTLLQQEHLHQLEQSHTYQLSSLAPAAIGGPAGIPMLDYPPNPLQPTPAYYYQSYPSYSAAPVQYGYLPPTPISSPLGPSFITTPSYQSTVYRGYEQSRFTGIPYESTYQTAFHAAGTPSYYQPLVTEVGLTAVDPTVSLLPTQPQQVQVAFQPQQRECMSCGCTVGDNIPYQRDENTGHVLCLSCVNQQQQNQDHQQVDQLRAAYAPQDPSPTATPTIGRGTQPQQQSKPRPPQKKNNSSQRRQGLVCANCNGTNTTLWRRNNEGEPVCNACGLYYKLHQVQRPMTMKKEGIQTRKRKPKSQGAPQSKGKHHSTHQDHQKYSQAPQ…	2	41,100,166,219,310,343,416	231,28	CMSCGCTVGDNIPYQRDENTGHVLCLSCVNQQQQNQDHQQVDQLRAAYAPQDPSPTAT	321,25	CANCNGTNTTLWRRNNEGEPVCNACGLYYKLHQVQRPMTMKKEGIQTRKRKPKSQ	0	0
C	Plectus sambesii	PSAMB	PSAMB.scaffold11299size3455.g34037.t1	ELT-5	ELT-5.1	>PSAMB_ELT-5.1	MTMVAPSMGTVGCQSCRELHADIKLSVAHITDRLDQASEQVNGGADQIGLLSSAATPPVQSETPPILSGSRKRKPTRHAVHKVPQGADSPSNQQQQQLECVDDKCLVCQAPLAPDEGQLCVACKTSNDEREEKEGDRTPEKGLVEPLSNGKATPVQRTAPLPTTSASSALTPDSSTTCSLMAAAGLNSAYLNSLAVAANLMSASYSSAQPSTSTQHRDLLAILRQSQQQLQGAAASAGSPSSPFHIQQSNITSASTPNGSYHMSIEEMEEEDEIDNPSVSRCSNCRTTKTTAWRRDQTGKLVCNACGLYYRLHRTNRPVHMRKDFIQTRFRRRNKDASGVLLPSTANMGADMGLLSLMSASQPFSLGSQALHDQRAVADHQ	2	35,269,314	105,19	CLVCQAPLAPDEGQLCVACKTSNDEREEKEGDRTPEKGLVEPLSNGKAT	282,25	CSNCRTTKTTAWRRDQTGKLVCNACGLYYRLHRTNRPVHMRKDFIQTRFRRRNKD	0	0
C	Plectus sambesii	PSAMB	PSAMB.scaffold5960size12270.g27666.t1	ELT-5	ELT-5.2	>PSAMB_ELT-5.2	MTMVAPSMGTVGCQSCRELHADIKLSVAHITDRLDRFFLRMEMLVTKQQATASLQDPLPATDTLLREASWLPTALQQSLLTNNHHSTTCEETLSAQLANNLSDQQQKNCLVEASEQVNGGADQIGLLSSAATPPVQSETPPILSGSRKRKPTRHAVHKVPQGADSPSNPQQQQQQLECVDDKCLVCQAPLAPDEGQLCVACKTSNDEREEKEGDRTPEKGLVEPMSNGKATPVQRTATLPTTSASSGLTPDSSTTCSLMAAAGLNSAYLNSLAVAANLMSASYSSAQPSTSTQHRDLLAILRQSQQQLQGAAAASAGSPSSPFHIQQSNITNASTPNGSYHMSIEEMEEEDEIDNPSVSRCSNCRTTKTTAWRRDQTGKLVCNACGLYYRLHRVRFLQF…	2	348	183,19	CLVCQAPLAPDEGQLCVACKTSNDEREEKEGDRTPEKGLVEPMSNGKAT	361,25	CSNCRTTKTTAWRRDQTGKLVCNACGLYYRLHRVRFLQFQFYQD	0	0
I	Trichinella spiralis	TSPIR	T01_1757.1	ELT-1	ELT-1	>TSPIR_ELT-1	MPKAHPRLINRPVSSDHATDRDSKRFNLICVAKSALRRSATTRSRKSALDIHGRLLTWKEKMDYFTPTMSNLYNAQQMVATCGGSDSLSTIFSSSSDSSDSTTTTAVVSSVAAASHGSRTPTGANSTLSGSEFSSPTSATSPVKPATYYAAQGHSYAYSSGSNGPAGLYHSPFHPALASSLSLPPSWLNSCSENGKAALTTGGWHPGSFAHLSPSALYSAMPASANLAKGAADLSSSSDCASNNYQTSVITHSSVEVIKQQQQQQQQQQHQTAFGPNVSSATALNDHYPPSILAAGSAAAAAASSFLTSYHHAYGPQTPDYGSLAFHSNMLARSFQQCSNRVKSKSRSLTEGRECVNCGATSTPLWRRDGTGHYLCNACGLYHKMNGHNRPLIKPKKRS…	2	4,20,59,160,350,399,441	355,25	CVNCGATSTPLWRRDGTGHYLCNACGLYHKMNGHNRPLIKPKKRSSASKRTGIN	409,25	CANCGTNTTTLWRRNQNGDPVCNACGLYYKLHNVNRPLSMKKEGIQTRNRKLSGK	0	0
I	Trichinella spiralis	TSPIR	EFV60390	ELT-2	ELT-2	>TSPIR_ELT-2	MLFTGPYADYGCSGGMLATLPSTDCSRCGAFQSALWHSTADTGALICDSCFLSGVGKNTQASSSCSRIITNYTSKTTRKTVRCYTVYWTNTFTLTFFASFSNNIHASVLPLYFQATTSKRQGLVCVNCQTMQTTLWRRNQNGDPVCNACGLYFKLHRVNRPLSMKKDGIQTRKRKPKNQHNYQKDTTTTTTATTTLPLISMGNFSCQYFFCRLEIIIFLRSGTSNRNNELENILAHASSSAALARRQSDVSQQHQSGVEILNSSFGLIMQASLVKFQGRQQQHHHHQQQQQQQQQQQQQQQQNELMLMEQAHRRLQTSDWTSGPTVQTLGNSLQNQIVELNVDNNGSIRGPVFYENAVQMREHALSTDCPESATNTSTTTNCMVRFNATSFVPVRQLPG…	2	157	25,26	CSRCGAFQSALWHSTADTGALICDSCFLSGVGKNTQASSSCSRIITNYTSKTTRKT	125,25	CVNCQTMQTTLWRRNQNGDPVCNACGLYFKLHRVNRPLSMKKDGIQTRKRKPKNQ	0	0
I	Trichinella pseudospiralis	TPSEU	T4C_13007.1	ELT-1	ELT-1	>TPSEU_ELT-1	LDIHGRPLTWKEKMDYFTPTMSNLYNAQQMVATCGGSDSLSTIFSSSSDSSDSPTTTAVVSSVAAASHGSRTPTGANSTLSGSEFSSPTSATSPVKPATYYAAQGHSYAYSSGSNGPAGLYHSPFHPALASSLSLPPSWLNSCSENGKAALTTGGWHPGSFAHLSPSALYSAMPASANLAKGAADLSTSSDCASNNYQTSVITHSSVEVIKQQQQQQQQQQHQTAFGPNVSSATALNDHYPPSILAAGSAAAAAASSFLTSYHHAYGPQTPDYGSLAFHSNMLARSFQQCSNRVKAKSRSLTEGRECVNCGATSTPLWRRDGTGHYLCNACGLYHKMNGHNRPLIKPKKRSSASKRTGINCANCGTNTTTLWRRNQNGDPVCNACGLYYKLHNVNENGV…	2	11,112,302,351,394,490	307,25	CVNCGATSTPLWRRDGTGHYLCNACGLYHKMNGHNRPLIKPKKRSSASKRTGIN	361,25	CANCGTNTTTLWRRNQNGDPVCNACGLYYKLHNVNENGVNQRWAEATSFDMPTFW	0	0
I	Trichinella pseudospiralis	TPSEU	T4C_4705.1	ELT-2	ELT-2	>TPSEU_ELT-2	MSTLKTKLWPNDDAQCGQPNCSSCISTTTDLEMSDQSRSSLSPPPPPPQNLPTKHNFITSTSSSDSYSDIEPLTPDLNLTQTLHATVNQSEFTDNGEDQDDDNNTDDADADANGDHADDNNNHSRDIQNDDFQSADASHALIYVGSPEYTPTSGQWPLRATIQSCEQYLCRGTVIETPTSCSADSILPTQQTNEYSQQWSPSTSAYHHSSTSVRTACAHQLYTTTSPATTIINDEDNNNNNNNIIIGNNDNSSSIIQQTLFTDLQPAIQQQTPGCFSGTFELIQASIETESQANATSAPIYYPNAYDTRSKMMLPCAWSVAANSGSLAHQQAGYYTTTTPALNPPANAPNQTLSLYHPMVGGESLTVWPLYDNDGGMLHLSPNFSGQSPPLFTPTAPNA…	2	28,404,502,545,587	425,26	CSRCGAFQSALWHSTADTGALICDSCFLSGVGKSTQSSSCPRIITNYASKTTRKTV	513,25	CVNCQTTQTTLWRRNQNGDPVCNACGLYFKLHRVNRPLSMKKDGIQTRKRKPKNQ	0	0
I	Trichuris muris	TMURI	TMUE_3000013053	ELT-1	ELT-1	>TMURI_ELT-1	MMDYFASPMQNLYNAAPSGMVSCNGSNDGLSSLLGAGGEATAASTAVNNNSNNANNGNGANRSSAGGTPTLAGADFGSPVTATATGHQNSANSPVKPASYYATAAGAQSHSYGYSSGTNGHGLYHSPFHPALASSLSLPTSWLNSCSENGKASLTSGGWHPASFAHLSPTTLYSASSLPKTVDGPADAAPTYQTSVITHSSVDAVIKHQSYAPSMGPTTATGGLNEHYAPSILAAGSAAAAAASSFFSSYHHHPYGTPTADYGSLAFHSNMLARSLQHCSSRTKTKSRSLTEGRECVNCGATSTPLWRRDGTGHYLCNACGLYHKMNGQNRPLIKPKKRSSASKRTGINCANCGTNTTTLWRRNQNGDPVCNACGLYYKLHNVNRPLSMKKEGIQTRNR…	2	116,291,340,382	296,25	CVNCGATSTPLWRRDGTGHYLCNACGLYHKMNGQNRPLIKPKKRSSASKRTGIN	350,25	CANCGTNTTTLWRRNQNGDPVCNACGLYYKLHNVNRPLSMKKEGIQTRNRKLSGK	0	0
I	Trichuris muris	TMURI	TMUE_3000014258	ELT-2	ELT-2	>TMURI_ELT-2	MEGTTVIGQTLSWPMARCNDKKTAGSGGGEFRANAQECQRDAQPTTAAVEEVVDDMDEERGSNGLEATTSPGSPKSSPSSVSPVAGASVLCLKHQVSYEDSDSGESARSTTWLSEGPFESEEVPVRFQRGAVVESRTYEAHGSSEAKFRHIEGSTYADAMQQQPWAYPITAVVYGSNSVAETSAVPNMQPSLAQLQPVSQASFTGSVFEYPSSATMLVPMNEYDQAPYYSGAYEAAGNKLLVSPYSWATAAVGMDCARSAAMTPTNAPGAYCPSSPPASASGLQLYSVGEPLPIWPICDSDGNILQMSSSFGGHHAQGVGQVGAPSRIARHNTYTELMNTNSLLASAVNITNTTAGGSRIYQECAQCGTTEASLWHRDESSGCYLCHICATIARSTGGV…	2	183,330,413,456,500,521,593	364,26	CAQCGTTEASLWHRDESSGCYLCHICATIARSTGGVAKPVMPAQKSGRKTLSSAKR	424,25	CVNCRTTQTTLWRRNQDGDPVCNACGLYYKLHRVNRPISMRKEGIQTRKRKPKNP	0	0
I	Trichuris suis	TSUIS	D918_08250	ELT-1	ELT-1	>TSUIS_ELT-1	MDYFASPMQNLYNAAPMVSCNGNDGLSSLLSAGESTTAVAAVTNNNNNNANSNGPTRSSTGGTPTLPGGGDFGSPVAATAAGHQNSANSPVKPASYYATAAAAAAAQSHSYGYSSGTNGHSLYHSPFHPALASSLSLPTSWLNSCSENGKASLTTGGWHPASFAHLSPTTLYSASSLPKTVDGSGDAAPTYQTSVITHSNVDAVIKHQSYAPTMGSATAAGGLNEHCAPSILAAGSAAAAAASSFFSSYHHHPYGTPTADYGSLAFHSNMLARSLQHCSSRTKTKSRSLTEGRECVNCGATSTPLWRRDGTGHYLCNACGLYHKMNGQNRPLIKPKKRSSASKRTGINCANCGTNTTTLWRRNQNGDPVCNACGLYYKLHNVNRPLSMKKEGIQTRNRK…	2	115,290,339,381	295,25	CVNCGATSTPLWRRDGTGHYLCNACGLYHKMNGQNRPLIKPKKRSSASKRTGIN	349,25	CANCGTNTTTLWRRNQNGDPVCNACGLYYKLHNVNRPLSMKKEGIQTRNRKLSGK	0	0
I	Trichuris suis	TSUIS	D918_06399	ELT-2	ELT-2	>TSUIS_ELT-2	MEGTTVVGQTLAWPVARSNDKKMAGSGNDFRTTAQERKRDVESVRVVVEEVDDEQASVDVGPTSPSSPKSDNSSGSPEVPPDRTPGLCFENEISYDDSDSAESARSTTWLSEGAFEGEDMPVRYQRGSVIESRTYEGHCSNEGKFRTIESATYADAMQPQSWAYPITAVVYGSNNVADTSGTPTMQPSLAQLQPVPQTGFTGSVFEYPSSATMLMPRNEYDQTSYYSSTYEAGNKLLVSPYSVTSWATATVGMECGRSATMTPTNPSAYCPSSPPASASGLQLYSVGEPLPMWPICDSESGILQMSSTFNGHHAQGVPQAATSARITRHNTYTEFMNTNSLLASAVNFTTAASNRAYQECVQCGATEASLWHRDESTGCYFCHVCATIARSTGATTKSL…	2	180,328,409,452,490	360,26	CVQCGATEASLWHRDESTGCYFCHVCATIARSTGATTKSLTPTQKSNKKSLSSAKR	420,25	CVNCQTTQTTLWRRNQDGDPVCNACGLYYKLHRVNRPISMRKEGIQTRKRKPKNG	0	0
I	Romanomermis culicivorax	RCULI	nRc.2.0.1.t40955-RA	ELT-1	ELT-1	>RCULI_ELT-1	MDFNHQNRRHSRDSENLTYNVPTAAPSCISRSSASSSLASDDDSPALPPPSGSAASCSMTSPDEATAASESSTTGAVVSTTTILPCDFLAGATTSNQTPVKPISYYAGPSAASASSYGPYNTGQNLYHNPFHLGISAGSWLNSCAAETSSKNAAAAAVQQWTHQSSCGPQPPSLQQHHQDSSGIHSPLTTFYNQHMVFQPQSSVSPIRAASRSTIGEKGSMEQNCLSRAPRCRPPPPPLPNFVSSCCGCCCPAAAAAAASNQLFGAAGGYNAYGTPTGAGSVGAPSDYGTFAASAAAFPYHHAAHHHHHSSAAMLSSRNFAACNPMLGARMKAKVRNNTVTEGRECVNCGATSTPLWRRDGTGHYLCNACGLYHKMNGQSRPLIKPKKRASATKRTGIS…	2	122,228,339,390,432	346,25	CVNCGATSTPLWRRDGTGHYLCNACGLYHKMNGQSRPLIKPKKRASATKRTGIS	400,25	CANCKTTSTTLWRRNQTGEPVCNACGLYFKLHNIHRPLSMKKDGIQTRNRKLSGK	0	0
I	Romanomermis culicivorax	RCULI	nRc.2.0.1.t43554-RA	ELT-2	ELT-2	>RCULI_ELT-2	MLDHFPQFKANTSKRQGLQCHNCQTTTTTLWRRNGDGEPVCNACGLYYKLHKVERPPNMRKEGIQTRKRKQKSVVGGGNGSGQLAASNGVTVVPSLSRNNNISCPVGLTSKSNCGAKSSSSTVSSKRSKANRNLDLYSARDFVKPQSPVLKDLRQPFQATQSSSYIGASYPIKPYVQQYSNQQQQTYPSPILQIVPQHDLTFYNNFGPLSAAADGASSAWISIPASEEQIMMTSASTAYYAAGQQPSSSYYGSSMLQSQNVGGYPPSAFNAISAQYLYDPSSMCVADSASMCAAADDKNVNVESSSVVDENAEATLRLEMANRRYVDSVNEESARAVAAISPVSVVESEYASSSSTSTPSAAASDNRRSANVSPNLV	1	52,138,161	20,25	CHNCQTTTTTLWRRNGDGEPVCNACGLYYKLHKVERPPNMRKEGIQTRKRKQKSV	0	0	0	0
I	Romanomermis culicivorax	RCULI	nRc.2.0.1.t15145-RA	ELT-5	ELT-5	>RCULI_ELT-5	MSAVDISTFNVTAGARYHDIAVQTINYNEVKPNTLQYCCSSCISLHEDIKHSVHDFGTKLETFLLDLNKLFSQLNLNMPLESVTISPGSHISPTAADANELLQNNGSENSTRATIDDHHNQEASNNNCHNKRDNFSATKSYEILTSMLQNTVNMADKNLDRLGSKLIEGVNYECSKTYDSFSFNNGGFLNSVEFKSDSYSYDEDGEEEIIEEHIDQELDHQARETCNIEKLNKKLTISPIQGDINDASDFTMPEVRSMISDTIERENVHMRTDTKDSDFKASSTTAFSLISPPNVDQNQDGQLREALCKHTINLTGNSSPGQDQNNNEMKNHNNNDEAQDFSIIKSSSLERNDKQKHYVNNGQISRNNNNNNNSEKSGSDEIDATVDEDFVDDEMDSYD…	1	183,241,258,315,458,622	590,25	CANCRTTKTTAWRRDQQGRLVCNACGLYYRLHKPSFGLSRQKKMCSNEFPVKTLD	0	0	0	0
I	Soboliphyme baturini	SBATU	SBAD_0000555401-mRNA-1	ELT-1	ELT-1	>SBATU_ELT-1	MGSIEGRSNEPTLSSRRITGCAVQLHDSRQVGHRIKNDRWKAAEGLVFRLICRNMSGDSRPCGHNDYQLHLSFTWEQNCASRCFAHVVDYRALVYFTITYRRPPPRVQYRLCVLIALAFSCRGSSLGGGGRGECAFQAAGGQAFFVCFTDDVDDGEAAMDYFQSSVTNLYSTGPMAAAASANCGDLSVISDPVDAIELSSLAHQNSTPPIKPASYYATGGPAHSYAYPSGSSGHALYHHNPFHPALASSLSLPTWLSSCSENKAAAVASSCSGNWHSNPFGHSASAAIYSPQTAHSLSSKNDQCTSSDGSNQTSVITHSSVEMVKSSMMSVPLSPLNDHYPPELLARRRLRRICLSFQYASPQPPVWQQVKEQGPQHRRYRVLFCPFANRGPMKNSFAE…	2	70,156,229,347,447,489	403,25	CVNCGATSTPLWRRDGTGHYLCNACGLYHKMNGQNRPLIKPKKRASASKRTGVN	457,25	CANCGTNTTTLWRRNQNGDPVCNACGLYYKLHNVNRPLSMKKEGIQTRNRKLSGK	0	0
I	Soboliphyme baturini	SBATU	SBAD_0000293201-mRNA-1	ELT-2	ELT-2	>SBATU_ELT-2	MMIFVCIKQLVRLNVLAAFHRAYELAVGLMMENVSDDGSSKETNLDNATVIVARQSPGQRAPLAACLVYDYLVQIVKCARQRSSPFDDLYGHSLPPSASLIHSHSCDRPTDRPAGVEMRAVTESVEGSEEVRKVRCCFLXXXXXXXXGRWSLRRAGRHGSGRDSARLGSARLESSRCGEMEGDTLVGQNPVWPMTEAEHDRAMSAVATAETPPGRCIMNVSVSVSVSSSSSSSSSSSSSSSSSSSIQGNTTNGGVPRQTSPLDCSSSFGQIAMTATPAVAAGTHTKSNHSQNRSQSRSGQQNNSNSSTNSNHTTTHRSKEMDRSAAAKGTGTGSGNGGGGGGGGGGDSISTSHAKATTVASGGVNKMLTASGGSDGRVYRDSVIESVYNSTTSSGGSHQ…	2	43,77,115,179,469,604,642,728	676,26	CVQCGAVATPLWRKDEDTGMYLCHSCCVLHRSNSTPERNMQFGGGRVSSQKKSTSK	737,25	CVNCSTTQTTLWRRNNEGEPVCNACGLYYKLHHVRAIS	0	0
I	Soboliphyme baturini	SBATU	SBAD_0000818101-mRNA-1	ELT-5	ELT-5	>SBATU_ELT-5	MGICITKNQTVPEDDEFRCCSNLNTFTASCASLSPPSAYLLQLDSPQQKARGQAKIGKSENDHSTATADNCTFCANCFTTTTTAWRRDRFGRLVCNACGLYYRLHKARRLFSHWTVFRDRPFGRLLLQTPLLLVTISRQ	2	114	74,25	CANCFTTTTTAWRRDRFGRLVCNACGLYYRLHKARRLFSHWTVFRDRPFGRLLLQ	0	0	0	0
II	Tobrilus sp.	TOBRI	TRINITY_DN15913_c0_g1_i5_m.37443	ELT-1	ELT-1	>TOBRI_ELT-1	MESSVLTETEQKWSPPRTAMADYETPEDTKSVALGGERRHTVGHFPMGGSEANPMGNSFTQQQQQQSREIPVIMHMPAYQHQPSVGSPNSSASSSGRSRSTASIGQPESNEEPGDHGLTGSGDDRVIGDGQLSLSGMASALHLPAEHTYPGDFNSAPMSQENFQLSGYGSEPNYAHLQPIGTNSYPQPIYPSILDYPTPFTLGLGSNTPIFVEDPASYQLGYPNPQDAYTNSFAWHNGGQNPADTRLAYSYPLTPPMTSPNQYGSILQLPRSPSRYTQEGLLTTMGPTGSTWGQTGNFGDGLHQFNSYSNVPQYQSVLQTAASCLSLPFPSANQLGEPRDHQVDYMSAGGTQGRECVNCGATDANNWQRDDSGHFLCGGCGLFHQGNNRPQRSSSHQKS…	2		356,25	CVNCGATDANNWQRDDSGHFLCGGCGLFHQGNNRPQRSSSHQKSTKAKPNNNGRR	415,25	CANCNTTSTTLWRRNNEGEPVCNACGLYYKLHQISRPITMKKEGIQTRKRKSKGS	0	0
II	Bathylaimus	BATHY	TRINITY_DN3597_c0_g1_i1_m.14004	ELT-1	ELT-1	>BATHY_ELT-1	DAHIKNETNDAMASCSGGLIPFAKPPQTRRSSNSGGKRTGLICVNCRTDTTTLWRRNAEGEPVCNACGLYFKLHKVKRPVSMKKEGIQTRKRKPRGDSKKVRRSKNNVIVPDQQYYFSTQMPPHMQGSVLTAGSMFDPSFHQYSDYARMGGGSEAAAAAPRQQIGQMSTDLMTSPSSNPSHLYYSSFGLQMGKLEYNQTDQKTDEFSLSQDGVRSHVSPLYEPSD	1		43,25	CVNCRTDTTTLWRRNAEGEPVCNACGLYFKLHKVKRPVSMKKEGIQTRKRKPRGD			0	0
	GATA factors in chicken (G. gallus) and Drosophila melanogaster
	Gallus gallus	GGALL	NP_990795	ELT-1	ELT-1	>GGALL_ELT-1	MEFVALGGPDAGSPTPFPDEAGAFLGLGGGERTEAGGLLASYPPSGRVSLVPWADTGTLGTPQWVPPATQMEPPHYLELLQPPRGSPPHPSSGPLLPLSSGPPPCEARECVNCGATATPLWRRDGTGHYLCNACGLYHRLNGQNRPLIRPKKRLLVSKRAGTVCSNCQTSTTTLWRRSPMGDPVCNACGLYYKLHQVNRPLTMRKDGIQTRNRKVSSKGKKRRPPGGGNPSATAGGGAPMGGGGDPSMPPPPPPPAAAPPQSDALYALGPVVLSGHFLPFGNSGGFFGGGAGGYTAPPGLSPQI	#N/A	106,154,196	#N/A	#N/A	#N/A	#N/A	#N/A	#N/A
	Gallus gallus	GGALL	XP_004935953	ELT-1	cGATA4	>GGALL_cGATA4	MYQSLAMAANPGPPSYEGAGGFMHGAAAASPVYVPTTRVPSMLPSLPYLPSSGSSQQASPVSSHSIWTQPGAESAAYNPGSSHPPVSPRFSFSTSTPIPSTSSRDAAAAYSSSLSLSANGREQYSRGFGSSYSSPYPAYVSPEMATTWTSSPFDSPMLHNLQSRGTPAAARHANIAEFFDDYSEGRECVNCGAMSTPLWRRDGTGHYLCNACGLYHKMNGINRPLFKPQRRLSASRRVGLSCANCHTTTTTLWRRNAEGEPVCNACGLYMKLHGVPRPLAMRKEGIQTRKRKPKNLNKTKTPAGPSSSESLTPTTSSTSSSSSATTTEEMRPIKTEPGLSSHYGHPSPISQAFSVSAMSGHGSSIHPAISALKLSPQAYQSAISQSPQASSKQDSWNSL…	2		188,25	CVNCGAMSTPLWRRDGTGHYLCNACGLYHKMNGINRPLFKPQRRLSASRRVGLS	242,25	CANCHTTTTTLWRRNAEGEPVCNACGLYMKLHGVPRPLAMRKEGIQTRKRKPKNL	0	0
	Drosophila melanogaster	DMELA	NP_731211	ELT-1	ELT-1	>DMELA_ELT-1	MDMTSTAEAAARSWYDSPRLGGGGSSGGGNGGGVSPQTNGLGSAGSSLAHSHHSLSSGASSAGSSVGVGSALGGGGGSGLDTSDMSAFYALESNGHHRRYYPSYHQHTSRMPSTHASPQVCRPHFHTPLSPWLTSEHKSFAPASAWSMGQFACPQEPQVEHKLGQMGQSHQTTAAGQHSFPFPPTPPKDSTPDSVQTGPSEYQAVMNAFMHQQATGSTSLTDASCALDIKPSIQNGSASGSSGSGTTHTSTPKQREEGRECVNCGATSTPLWRRDGTGHYLCNACGLYYKMNGQNRPLIKPKRRLTLQSLQSAAKRAGTSCANCKTTTTTLWRRNASGEPVCNACGLYYKLHNVNRPLTMKKEGIQTRNRKLSSKSKKKKGLGGGCLPIGGHLGMGDFK…		107,203,256,305,353,415,478	#N/A	#N/A	#N/A	#N/A	#N/A	#N/A
	Drosophila melanogaster	DMELA	NP_476685	ELT-1	Pannier	>DMELA_Pannier	MGILLSDGDSTSDQQSTRDYPHFSGDYQNVTLSAASASTSASASATHVAAVKMYHSSAVAAYTDLAAAGSAASAGVGVGVSGYHQQAVNAPVYVPSNRQYNHVAAHFGSAAAQNAWTTEGFGSAHAQFYSPNAAVMMGSWRSAYDPSGFQRSSPYESAMDFQFGEGRECVNCGAISTPLWRRDGTGHYLCNACGLYHKMNGMNRPLIKPSKRLVSATATRRMGLCCTNCGTRTTTLWRRNNDGEPVCNACGLYYKLHGVNRPLAMRKDGIQTRKRKPKKTGSGSAVGAGTGSGTGSTLEAIKECKEEHDLKPSLSLERHSLSKLHTDMKSGTSSSSTLMGHHSAQQQQQQQQQQQQQQQQQQQQSAHQQCFPLYGQTTTQQQHQQHGHSMTSSSGQAHL…	2		169,25	CVNCGAISTPLWRRDGTGHYLCNACGLYHKMNGMNRPLIKPSKRLVSATATRRMG	226,25	CTNCGTRTTTLWRRNNDGEPVCNACGLYYKLHGVNRPLAMRKDGIQTRKRKPKKT	0	0
	Drosophila melanogaster	DMELA	NP_609383	ELT-1	GATAd	>DMELA_GATAd	MNNVPHKFRQVCRLCLTLVNECDVAVLQIYDNSSHNNSAPDRISADFRGVANRANCFCSALSPNPCSCIVDNPLSANKNERRNQGTPVPVPIPIPVSVPVPVPSQQIQSQTLHHHQNQTKIHYTPSVPSAADAKSSERERQCQLESDIAERSTVFKSQSSSDHEHIEYSGETPSPSASLSQSQTKSEPMREEEEHQHNHNQQSGREETSVNTTNISGTDNYGKEHGRDDSSSPHLTFQIFNCLSIKALPNDGLPNVVCGDCRQKLDSFEKFRTMAHNSQIALKEFLNISKNLRPDPNDLETKLDAILKASSEAIAAKALTELSTFSKVKYDHSKLDSSIQPGLDRKIEISNQEMPAHSLYPSLFKSITMKSDQKSKAMSGSSHSQFDSKLQKDSDIEKY…	1		692,25	CSNCGTLTTTIWRRSVRGEMVCNACGLYFKLHGVNRPHSMRRDTIHTRRRRPKEL	0	0	0	0

## Sheet: promoters
ELT-1
>W09C2.1a IV strand:+ coordinates: 9614003..9615002
GACAAAATGAATCCGAAGCAACGTGTATTCACATCATTTATTCTGGCGAATTCTTGGAGAAGAACCTAAACGTATTTTATAAGAAAAGGATTACGGTATTCGATTTGCCTTTTTGGCAGAGTTCAAAAATTAAGCTTCAAAAGAATCTAAAACTCAAAATAAGACTGCCAAAAAAATGACCCAATCAGGCATTTTTTGAACCACAACATGTAACACTTCCGCTATGATCTTTATATTGTGATAAGATCCCAATCTGTGATCTGATAATGTCCAATGTGATAAAGTCCGCTCGATAGCGTTTCGGTTTTTAATCTGTCACACCTATCCTCATGTTCACACTTTGTTTTCTTATCCGACCTACTGATCTAGATTCAGTTTTACCACTGAAAGTTCTAACAA…
>CVIRI.g5548.t1 CVIRI.scaffold00329 caenorhabditis_virilis_JU1968_v1_core_32_85_1 scaffold strand:- coordinates: 24925..25924
ACAAAATAAAATCTAGTTCCCTTCCGAATTATAACTATTTTGGAAAATTATTATTGATTAAAATTTAAAATTATTTTTTTAGTAAAATATTTTTTATATGGGTAATCTTGTTTATGAAAAATGACATGAATACTGTCTTTAACAAAACTATTTTTGTGAACAAATTTTGATTTTATATTGTTAACTAAATATTCTTGATCATGCGCGTTGGTTTTGATCTACCCAGAAAATCTAAGTCTCTCACACAGTAGTGTTATTTTTAAATGCGAGTGATTGTGCTGCGGTCTTTTAGTAGAAAATGGATGATCCAAAAATTTTAACTTGACAATATGGAGTTTGCATTTTGTCTTTTGATCTACAAAAATGTTCGAATGAACCAAATTTGCACATTATTGACTG…
>CPLIC.g403.t1 CPLIC_0517.scaffold00043 caenorhabditis_plicata_SB355_v1_core_32_85_1 scaffold strand:- coordinates: 48337..49336
AAATTATTTGAAATTTTACAAAAAACTGTCGCAAAGGTTAAATTCTGTAAGGGAATTAAAATCCAAGAGAAAACCCACTTTAAAAAAAATATTTGGAACCCTTGGAATAATGTAAAAAACAATATTATGGCAATAGCAAGTTATTCTAGTTATTTATTTTATGTTTCCTTCTGTTCCCTAGAAACAAATCTCACCAATGTGGAAAACAACAATTACATTACAATTGCACTTTTCAGAGATCGGCACCTAATGGAAGAGGTAAAAATACACAAAAAAATAATCTTCTTGATTGGACGACCGTATCAAAGATGTTTCCATATCTTCCTCTAATTCTTTTAAGACAACAAGCGTTGATGAGATACAAAACAGTGGCCGGCAAAACGAGACCATTATTTTTTT…
>CPARV.g12267.t1 CPARV.scaffold03597 strand:- coordinates: 51373..52372
CTCATCGAACAAATCTTCAGATTTATACCCCTATTAATTAATCCTGGAGCCGGTAGTGTTTATGTGCACGATTTCACAGCTCTCCGCTCTGCTGATTGACGGGTAATTAAAACTAGAGGTTCGCTGCGAAAAATAGGGTGAAAATGTGTAATGAGCATGCTTGATATCTGTGCTCAATCTAGGAAATATGGTAAATCTCCTGGGACCGCTTAGAGCTCATTTGTTTCAATCTTCTGTGAAGAGACTTCTCTATTTTCACTTTATTCAATTATTTTTGTCTGCTTATAGTTTGTGGCTGTTCAATCTGTACAAGACGGTCATATCATTTATATCCTTGTCGTAGTAAACTCTATGATAAGTCTCTTACTTCTCATAGAAGGTGTATTTCTCGAGCTAGCG…
>CMONO.g13680.t1 CMONO.scaffold_331_pilon_pilon strand:- coordinates: 924128..925127
ATCTTGGAACCCTCGGCCGATTTCTTTTCGGCTCCCTTCTCCCTCCAAAAGCAAACCAAATTAGTGCTTGCTCATGCCGAAAAATTTCCAATTAAATATACGAGCAGCGAATAATCGAGGGGTCGTGATTCGAGCTTGGCCTGCTCGCCGAGCCATCTACGGTAACTCCCGCGGGGCCTCAATTCATCGCTCACTGCGCCGGCGAGTCGTTTATCACCGGCACGATCCGATTCCAATTTGCAGCTCCGCCGTCGGGAACGCGGGGCGCACGTCTCCCCTAGAAAGGGCGTATCATCCTAATTCTTTGTCATTACTAAGTTTTCGTTTTCAAAATTTTCATTTGAATGCAAACGATTGCACGTGAAAACGTTGACGCTGCGAGCTGGCTTCTGACTTTCT…
>DCO_011600 scf7180000986856 length=893859 strand:- coordinates: 787198..788197
ACCATATTCGGTAGTCACATTCAGAATGAGTCAACGCCTTTCTTTGCTCCCCCCTCTCATTTCGCAATCCCAGTTCCTAGTTCGTCTTACTTTTCCAATAGCTTCTTCATATTTCGCCGTCCCTTTGGCTTCATCCTCAGTTTCAGTATTTGCCAGTCATAAATTGCCATTTTGACATATAGTTGTCAGCATGACTTTTATCACAATCCCCACTCCCTCTTCCTCCACTACCATCGCCCTTATTTCCCTCCCCTCTCGATTGGCCTGACTCCTCCCCTCTCCTCTCTTCGCCAACCCCGCCCCCCTTCTGTCGGTCTCCAACCCGCTCTGCACCTCATGTATTGTCAGCAGTGGTCTTCCTTCCTTCCCTTCTGTCTTGCAGCTATCAGTCAATTTCAT…
>HBACT.g6767.t1 HBACT.Scaffold1338 heterorhabditis_bacteriophora_M31e_PRJNA13977_core_32_85_1 scaffold strand:+ coordinates: 59700..60699
ATGACAGCTTGACTTCCCATATTTGCATTTGGCCAGATATCATTCATTCTTTCGCATATGCATGAATATGTTTTATACATAAATGAATTTCTATGAATTTCCTTCTTTTGGTTTTATTGTAGGTTTATTCAAATTTCCTTTACGTTTTCAGGTAATGACAGAGTTAAGAGATTACAAGTTTTCTGACTCTTTGGGAGCTCCCAATACAATGTACCATCATGGCTTATCCCTTGATTCTGACCAGTCTGTACCTGTATCCGACATGATTATTAATGATAACCAGGACATTTCTGCTACTAATGAAGACAATGTAGGATTTGACATCCTGTGTTCATTTTAATATACTACAAAATACTATAAGCAAAGGCTAAAAAATTATTGCTTCATACGTTAAATTGA…
>HCON_00125950-00001 hcontortus_chr4_Celeg_TT_arrow_pilon length=51826579 strand:+ coordinates: 44255836..44256835
TCGTATCGGCTCTTCGTGATGACTTCTTGCCTCAGATAGGTTTTCTCCACACCTGATCTCATTGATTGTATGCGCTTCCCTAGGATCGGATGACAGGCCCAAGCCTAAAAACTGCTCAATCATGGGCCCCTTGAGAACAGCCGGACAGACCAGGTCTCCAGGGTCATTTATCGTGTGGCCATATTTTTATCTGCTCCGCTCAAACCTTCTCATGACAAACGGTTGTCGTCGCGCTGTTATCTCTGATAATCGTCGCCACGGGCAGTGTCCCAGCCCGTATTGGTGGGTTCCACTGGGTCACGCCCATCCGCGTTTTTGCCTCCCTCGGTCATTGGCCGACTCCGCCTTCCAGGAGCACCGCCCTCGGATCGCGCGACGATGGGCACATGGCCGCGCCCT…
>NECAME_16833 KI657768 length=33733 strand:+ coordinates: 17547..18546
NNNNNNNNNNNNNNGCTTTTTCAACGGGTTTCATGATCTATATGTAGATGAATAAGGACTAAACGACTTAAAAAATGTTGCTCTAGCCTACGTCTTTAGTTTTATGTATGCTAATTCGAGCGAAACTGAGCTTTGCCTCCTAGAAGTACACCGTGTTCATCGCGGAAGAGCCATATTTCAGTCGCTCCTTCGCTGCAAGCGCTCACCTTTCCAGTCTATTCTCCACCAGAAGGAACGATTTCTCTGCGCATCCTAAGCCATATGTTCTTAGCTTTTGGACTAGTCTTTCAGGCGTGGACGTCATGCACGCGCTCCATATTTTGTCCGCCCTCAAACCTCGCATGACAAACGGTTGTCGTCGAGCTGTTATCTGTGATAAGCGTGCCATGGCCAGCCGTC…
>OTIPU.nOt.2.0.1.t02706 nOt.2.0.scaf00004 oscheius_tipulae_CEW1_nOt2_core_32_85_1 scaffold strand:+ coordinates: 148645..149644
CTCCTATTTCCAATTAGACATCTCGCTTACTGTGAATCCCAGGGGAATCCATCGCTTATCACGCGAAGACGTTCGCCATTTATCCGCCATACACACTCCATTAATTGAGTAAACGACTACGGTAAGTCTCGAGATATCCTTCCTCCCCTTCTCTCCATTCTCGAATCTTCCGTCCTGCTTTAGACCGTCTGTATGAATGACTTGTTCGCTTGGGTAGCAATGATCAGGTTAAATGTACCTCGAATCTCTTCGAGCGAAATAGTTATTCCCAGCCTTCTTACAGTAAGTTATAGCCCGTACAGTCAATAACTGCATTCCACTGAAGATAGAGGAAATGACATTTTAAGAGCTCCTTCCTCTGTTCCGAACCTACGGTGCTAACGACCTCATTAAAGTTCG…
>PPA38599 PPA_ChrIV strand:+ coordinates: 18983883..18984882
TAAAGAGAAGAAGATGCGAAAGAGAGTGGGAGGAGACAGAAATAAATGGATTACAATATGAAAGATATCATCTTCTATTCTCTTATCTCCGATTTGCATTCAATCAAAGGACAGCTGTTGATTATGTGCGGGAATGAAGAGAGGGAAGAGGGAGGAGGGAGGGGGAGGGGGAGAGGATGGAAGGGAAGGAAGGAGGGAGAGGTAGACCACTCCTGACAGCTACCATTATGACTACGGTATAGCTACTGTATCTCATTCCCATTCAACTTCATTCTATTTCAATGAATCTCATTCAGGAAAGAGAGGGATTTTCAATTAAAGAGAGAAGAGTGTAGATTCTCTTTCTCTTTCTTCTCAAGAGAGAGAGTTGACTCAAGTCTACGGTAATGATTGAGAATA…
>MBELA.g15966.t1 MBELA.08808 mesorhabditis_belari_JU2817_v2_core_32_85_1 scaffold strand:- coordinates: 79389..80388
ACTTATGCATTGAATATAGGACTTAAGAATTCAACTAGTCCAGCATTTTTTGTAGAAGCAACTAGTCCAGCATTCATTCCAGCAGTTAGACGCGGTACTTTTCTGTTCCCCCTGTTCAGTTTTGCCTTACATAGCTCTAGAAAAATCTACAAGATATAAGGCTTGCCATTGAGCTTTTCCTTTGAGAGAATAGTTTCAAAATATAATTTGGTTCCTTATCTCTCTAAATTTGGTTTATCGTACTTGAGCCTGAGCTTGAGCATCACAAATTCAACTATAAGCCACTCAATTGCAACTTTGTTAACTTTAAAACTTCTCAAGTACATAAATCTGTTCTATTTCTGAATGTCAATGTTTATGGGACACAAATTAATCCGATATGATCTTGTTTTTTGTGGA…
>POXYC.g13756.t1 POXYC.scaffold882size33806 poikilolaimus_oxycercus_v1_core_32_85_1 scaffold strand:- coordinates: 13819..14818
CGGGGTGAGAAAGACACAGTACTCCCTCGCTCTCGTCTCCCTTCTCCTCCCTGAATGAGGCTCCTTCTCGGAAATGATCAGATTCCCGGTTTGAGGCACCTCTTCGAAGGGAAAACAATCGCCGAGGGAAAATGCAAATGAGCGGCGCTCTTCACGGCTCGTTGCCCTTCTCCCTTCCCCTTTGCCCCTTCCCCCTCCACAGTCTCTGTTGTAAGCGGCGATCTCAGAGAGCGAGCTCCTCGTTGTAATCCGCTAAGCGGCGCCGTCCCTGACAGCCGGCCGTCGGTCTTCTTAGCGCGAGCCGCGACGGCGCTTCACGCCTCGTGCCAATTAAGAGTCTCGGGGCGAAGAGAAGCGACGAGTCGATTACGGTAATCGATGTCGAGGGAATTGCGTCTG…
>Minc3s00260g08845 FXSY01000260.1 length=94157 strand:- coordinates: 84772..85771
TCATTTAACCTTTTTAATAATAACAAATACCCTTTTAATAGCAACAACATTTTTTCCAACTTTATTTTCCAGCCTTTTTTGTTCTGATTTTATCTCCATTTCCCAATTGATTGGAATATCAAAAGGAAAAATTTTTTTGATTTAATCTTTTTTTAATTTAAAAATTAATCGATTAAAAAATTAAAAAAAAAATCCTCAAGTTGAATTTTTAAAATAAATTCCCTTCATTAAAAATTCCCCTTTTCCCTCTTCTAATTTTCAAGGTTACACACTCACCTTTCATTTATTTATTTTTTTAAAAAATTAGTTGACTTTTAAGGCATCTTTACCTTCATTTATTTTATTTTTATTTAATATATCCTTCAAAAATCCTTCAAAAAATCTTCCAAAAACCTCTCC…
>Pan_g22783.t1 KB455561 length=651347 strand:+ coordinates: 424101..425100
GGACGCTCGGTTAAAAACAAGCGAACCAAAACAAAACATGGTCTGCTAACGTTAAAAGTCGGCTTAGGTTTGGCCATGAATGGCAATGATGTCGGTTATAATTTGAAACGTCCTTTGAACCTCCGAACGGAAGCACTGCTTTCGAAACATTACAACGGCAGCCATACAGCCAATATGGTAGTTATATTCACCACGCCCCTGCGGAACGAGCCAGTTGGAATGCACCGCCCCCCGATGCCGCTTTTTTGGGGTCGTCTTCGTGAAGGAGGCTGTGCTCATTTTCGGCTGTAGACGATGATCAACACAATGTTGATGCAATCTTGCCACGGAAAGTGGTGTATTTCGATGGTTTCGATCGGTCTCCGGAAACCCCAATGGGGCAAAGGTATCTTCGAACCC…
>SRAE_X000219700 SRAE_chrX_scaffold5 strand:+ coordinates: 74071..75070
AAATATTTTATCTTTTTTTACCACATTCAACGTATCAGTTGATAATCATTCTTTACAATCACTTTTTTTTTCTTATTTTTGTATTGTCAGAACAACTTTTATTTTTTTATTAAACATTAGATTTTTACAAATGATAGTTATCAATGATATTGTTTATTTGTAGTAAAAATTTTTTTTCTTTAATATTTAATAATGTCTATCGATTATATCACATATTTATAATTGTTAATATAAGTTATTTATTATGGGTAATAACATAATAATTAAAATAATATATTATTTTTTCCTTAAAGCATAAAACAATTAGACTAAATTTCATGGCATACTTTAGGAATTTGACAAATTTTTGAATCCTCCTATTTTTGAATTGTTTATAATATATATATGTGCCCTACTAAA…
>L596_947077 X length=20922283 strand:- coordinates: 18786800..18787799
TTTAAACATTCAGAAATGCTTTGTTTTTTTGATTGACAGTTGAGGCTGTTTAAAAAACAAAATGTAATGGGACTATAAAGTTACACATAGCCTTTAAAATGTATGGGACTACCTTTATCTTTAATTTATTCTAACCTTAATTTTTTGCAAATTGTGTCTATCCTTACCTTGATTTAGTTATTTCTTGTCCATGCCATCAAAAATCCACTTTTCCTGGACCCAAGTCCATTAAAAGTGACCGGAACCCCCTGAACTTAGTTGCAAAGCGGCACAAGAAAAACGGCGACAGATTTGTGGCCCGAAGCGAGCCATAATTCATAAATTGTGCAAATCTTGACACACAATCTACGGTGCCGATAGGAGAAGTTTATGACTCGCGGCAACTCCCTCCCGCCGCTG…
>Bm6246 Bm_v4_ChrX_scaffold_001 strand:+ coordinates: 5042593..5043592
CTACAATACATGATAATCCTAGATCTTTCAATTATAGTTATATCTATCTCGATGCATCACCTGGCTACTGTTTACATAATCATTGCAGAACTATAATAGTAATATCCTTCCGCATATCTGATAACAAGAACAGAACATTACACCATAACAAATAACAAATGGAATAGGTGTAGGAATCGCATTAAAATAAGAAACATGGAACCATTTCAGGAAAATAACTTCGAAAAAGTAACTGATACCTAAAAACAGCTGAAAATATTTGGTTCGGAATGAATATAACAACACCATCATGGCGCCTCATCACAATATATATGTTTTTCTCGAAAATATACCCAAATTTATGCACCATCCGCACGAGCACTTCTCACTCAACGGTCATCGGGATATTTGTCTCTCTGT…
>WBA_0000459401-mRNA-1 WBA_contig0000787 length=13482 strand:+ coordinates: 295..1294
ATAATAGTAATATCCTTCCGCATATCTGATAACAGTCCAAGAACAGAACATTACACCACAACAGATAACAAATGGAATAGGTGTAGGAATCGCATTAAAATAAGAAACATGGAGTCATTTCAGGAAAATAACTTCGAAAAGTAACTGATACCTAAAAACAGCTGAAAATGTTTGGTTCGGAATGAATATAACAACACCATCATGGCGCCTCACCACAATATATATGTTTTTCTCGAAAATATACCCAAATTTATGCACCATCCGCACGAGCACTTTTCACTCAACGGTCATCGGGATATTTGTCTCTCTGTCCGTTCGTCTGTCTGTCTACTTGTTCGTCTGCCCACTTGTCTGTCTGTTGATTATTCATATTGTTATCAATGAATTGCTGATGCTGTA…
>EJD75720.1 JH712113 length=331019 strand:- coordinates: 211369..212368
AATATCCTTCCAGACACCTGATAACAGTTCGACAACAGAACACGACACCACAACAGAAACCGAATCCAGTAGGAATACATGTAGGATCGCATTAAAATAAGAAACTTGGAATCAATTTCAGGAATATAACTTCGAAAAGTAACTGATACCTAAAAAGCAGCTGAAAATGTTTGGTTCGGGATGAACATAACAGCACCATCATGGCGCCTCACCACAATATATATGTTTTTCTCGAAAATATACCCAAATTTATGCACCATCCGCACAAGCACTTCTCATTCAACGGTCATCGGGATATTTGTCTCTCTGTCCGTTCGTCTGTCTGTCTACTTGTTCGTCTGCCCATTTGTCTGTTTGTTGATTATTCATATTGTTATCAATGAATTGCTGGTGCTGTAA…
>AgR009X_g139_t03 AgR009X length=6042694 strand:+ coordinates: 2276732..2277731
TCAAATCACACTTCACTTCCTTCTGGCAGTCGCCCGCACGCCCTCGCTCAAGATGAAGCCTTATTCGGTTAGAGGTCGAGTTTTGCAGTGAGTTTTGAAATGATGAACAACTTCGAACAGCACACTAGCCATCCTAGTTCTCGAAAAGAGCAGTATTGAAGGATAATAAGCAGCCTTTATTTTTTAATCGTTTCGCGGTAATGATAATTACAAAATATTTAGAAACTAACACTCGTTTTGCATGCTTTTCTAAAATTGTTGCAAGTCATAGAGGTCGTTCGGGCGTGTACGCTTCTACAATTCCGCTATATGTATGCGCCTTCATTCCTTTTCGCCTGTGTTTCATGCCGATCTCGAGGAAGTTATCGAGTCGACTCACTCGTGCGCATCTAGTGAATG…
>ALUE_0001181001 ALUE_scaffold0000919 length=69842 strand:- coordinates: 43377..44376
AAAAAAGATTCACCGTTCACTTATTCAGTCGGCATGACGAATACGCTGATTACACTAGGCATCGCTAAAAATAAAGTTAGTGTAATGTTCGTGTCAAGAAAAGACTCGTATTTGAAATCAAGATGCACTGAAATAACTCGTTCGTGTATTAACATGGATTTTAATAGAATGAGGGGTTGATATTTAAGACATTTATTGAAATAAACAACTGATCCATTTTTTGGGAGGATAGCGAGGAGTTGTTGCCAAGAATTTCTAGGTTTTTAAAACAGTGTCACCAAGAAATTGGGCTGGATTACTATTATTCAATGATGCCATTAATCTGCTCGGTGTAAAAGGTCGATTCAAAGAGATATGTAGGTTGTTTAATGAGACCATGATTGGCTAGTAAGGATATGG…
>TCNE_0000673201-mRNA-1 TCNE_scaffold0000200 length=100346 strand:- coordinates: 32345..33344
TGATTTCACTTCATCATACTGGCAACAAAGCATGCGTAAACGCCTTATTTAGATGCAAGCTAACCATGAGACGAACGCATGAGGCGGGAACGATGAAAAGTGCGTAGCATTGACAATTGTCACTAGCAATCCGCCCGGAATCTTTCTCGTTGAGGAAGAATGGGACGGAGGAGGGGAAGGGGTAGATGGAGGAGAGGAGAGGAACATGTTGAAATTTTCTGTCAATTTTCCATATCTCAGTCTAGGCAAAACTTACGCAAGAGCTGGGACAAAAAATCATTGTTGAACTGAATTGTTCTCTGTTTCGTCCCGCATATGCACCATTATCTCTCGGTCGTGAGCCATGTCGAATAGGCGACTTTGTATAGCGATTCACTTTCCCATGGTTCGTCGTTCCGA…
>EFV55318 GL622788 length=5663831 strand:+ coordinates: 3123363..3124362
TTGTACAATGCGCAGCAAATGGTTGCCACTTGCGGAGGAAGCGACTCGTTGTCAACAATATTCAGCTCCAGTTCTGACTCCAGTGATTCTACAACGACCACTGCTGTTGTGTCATCCGTAGCAGCGGCATCGCATGGATCACGAACACCAACCGGTGCAAATTCAACATTGTCGGGAAGTGAATTCAGCTCACCAACTTCAGCTACATCACCAGTTAAGCCGGCCACTTACTATGCCGCTCAAGGCCATTCATACGCTTACTCCTCAGGTAGATAGACCATAATGAGCAGGCAGTGTATTTTTGCAGTTGTGATATCTGATAAACGTACAATTATCCTATAGGAAGTAATGGGCCAGCTGGGTTATATCACAGTCCCTTTCACCCGGCATTGGCATCAA…
>T4A_1662.1 scaffold62s length=206864 strand:- coordinates: 25254..26253
ATCTCAACTTGGTATTGTCCAGAAATTTTGATTTTGCATAACCAGTTTTGCTGCAATGATTTTTGCACTTGCGAAATTTCATTATCAGGAAAATCGTCAAATACTGAAACTCTGCTTCGCTTTCAATGTTAATCAGTTAGAAGAAGCGTGACGATTGAATTTTTAATGAGCAATTCGTAGTGTTGTTTTTTTTTTCATATTGCACTGTTACTTTCACTTTTGTTCTTTTGCTGAGCACTACTACTACTGTCAAGATCATTTCAGTGTCGTGAAGAAAAATTTGTAGCAGAGAAAGGCTGTACTTTTATGACGTACTGCAGCAATTGAATAATAAGGTATTTTTTGATTTAGTGATTTTTGTATGAAATAAATGCATGCTGCACAAACAAGCATAAAGAT…
>TMUE_3000013053 TMUE_LG3 strand:- coordinates: 2568192..2569191
ATGAATTCAGCCAACATTTGCTTGACACGCATTCGTGTACAAGAAACGTCAGCATTCATTGGGACCTTCAGCAAGCGTGCTTTAAGCAAGCTCAAAATGCATGCACGCTTACGTAATACACTATGCGCGTTTCCCGTTTGGTTGCATGATCTATATGCAGCCTTGCTTCTGCTTCTTTCTTTTACTAGCAGAAGAAAAAGGGCTACAGACCCTATGAGCAAACATAAGAAACGCGCTTATTACTAATTCCGTGCATTTTTGAGATAAACTCGATCTCACAGAACAAAGTGTGATTTCTTCCGCTTTCGTTCATCCAATATTCCAATTTCAAGCTGTCACCTTCCACTGTTTACGGATTAAGCCAATAGGAAGTAGCTCTACGGTTCAACGTGAATAAAA…
>D918_08250 T_suis-1.0_Cont37 length=415030 strand:- coordinates: 323417..324416
AAATTTTTCGCGCAGACACGCGCTTAAAGGGCACCCTTTCGAAAGTTGGAAATAGGCTCGCGCTCGCGCGCGCACGCAACAGTTGAGCTTTTTTGTGGGCCTTCTTCTCGCTCTTTTTATGCCAACTTGAGCAGTCACGTTCGGCGGCAGCAGCAACAGCAGCAGTAAGCAGAGCGGCGGCGGCAGCAGCAGCGACGACGACGACGACACAAAAATGAATCAGCACAACAAGAACCCATGCTTGTGCGGCTAACCGCCAACCAAAGGGTTGATGGGAATGCTTGAAACCGTTTCAACGCCTTTCCATTGACCAGCGAGGAAAAAGTTTCGACGAGACGCCGGTCGAAGGCGCCCTTTAGCGTGGCGCTTCCGCTCGCCTCCTCGTTGTCCCATTGGTTC…
>SBAD_0000555401-mRNA-1 SBAD_scaffold0002312 length=24393 strand:+ coordinates: 6009..7008
AGTCTGATGGCATTAGCAACCTTTCAGTGGAATCACTGGACGTCATGACTAAATGGCGAATGTCGTTTATTGCAAGTTCTTTTGCAAGTTGAACATTAGGACATTGGGATTCATCTGTATCACTCTGAATCGGCACTCGTCCTCTAATTGAAATTTCCTACCGAAGGTCATTCAGGGAAGTTTTCAACGGCCTGCTGAGGTTGAGCACCATAGCATCGAATGCGCAGATAAAAATGATCAGAGTCACGTAGAAAATCCATAGCTACGACAGCAGATGAGTGAACAACAAATAATCCCGTCCGGCTGATGTTGAATTCAAATTGGAGAGTAATCACACAATAGTACCGCACAATATGCTGTGGCTCGTAGGGGAGGACTGCAGCATTTTAAAGACTTTAT…
>nRc.2.0.1.t40955-RA nRc.2.0.scaf00332 length=64824 strand:- coordinates: 26670..27669
TGCGATCCTTTTTTATACGCACGAAGAAAAAATTGTTTCTTTGATTAAACTTACTGTAGATAAGAAATGAATATACACGACAACGTTGTTAATTTGCATGAAATGGGCGAGCGTGTGAATGTGTGAGTGAAATCCGAAAATTTTTAACACGAAATCTGGCCTCATAATTTGTGCAAAGGGCAAAAATGTTTTCTCTCATCATCATCATCACGTTGATTGTTGCCAAAAAGTAGTCAAACAGCATTCGGATACTCAAAAAATATAAGCAATGAAAATAAGGATAAAATAAGTGAATAAGAACTAAAAAATTTAAACGCGGCTTGATCGAAAAAAACTAAAATGACCTGAATTATCACTTCTGTTCTAAATTTAATACATTCCTTTAGATCATGAAACATT…
ELT-2
>C33D3.1 X strand:+ coordinates: 10480238..10481237
GTTTTGACAATGATGCCTTATCAAATTAAAAAAAATTACCATAAATTCTTGAAAGCTTTTGATTTTGTTTCACTCTGTGAAGGATAGTAATTTATCAACATTTTAACTAGATACATCTGTTCTGGCAATAAATTAAAGCAAGACTATTACTATGTGCAGTATTAATAGCTGCATTGCAACTTGTTTGAAAGTTTCAGTGAAAACGCAAAAACTCAATTTAATTTTCAAGTTTGTTTGCAAAATTGGATATATGTATCCATCAAAAGTCTGATCGCCTGTTTTATCTACTTATTGTCTCCTCAGTTGATTTTTTTGTAGTTATTATAAACGCTACTTTGAAACCAATATTTTCTTCCTCATTCCACTTTTTTCAATTACCAACTACCGTACATGCAATGA…
>CVIRI.g4927.t1 CVIRI.scaffold00275 caenorhabditis_virilis_JU1968_v1_core_32_85_1 scaffold strand:+ coordinates: 47555..48554
ATTCAATTTCAAATATTGTTTTAGGACATTTTTCTGGAATTTCAGCAAAGAGATGGGTCCACTACAAAATTTTCTAAATCTTAAATCTTAAACTGCAAAATTTAGAACAAAATCCAAAGAAACATGGCGAAATTTGAATTTTGAATGATCAGGTTTTCTTCACGTGAGTGTCATCATTTGAAAGAAAAGGGAGTACTTTGAAATAAGACAACAAGCGTTGAAATAAGAAAAAAATAATGCTAAATAATAATTTAAATAATTGATTTAACAATGAATATCAATTGTCAACGATTGAATTCGATATTTATACAACAAAGATAATGTTATCTGTAATTGATATATTCACAATCTGAACCATCATCATATCACCACTTCACGATCGCAGTCGATAAGTATGCA…
>CPLIC.g12863.t1 CPLIC_0517.scaffold04194 caenorhabditis_plicata_SB355_v1_core_32_85_1 scaffold strand:+ coordinates: 24738..25737
ATGAAATATTGCTTCAATTACCAGTTTCTTTGTCATCTCATTGATCTTGTATTTTTATTAAAATATGTAAATTAATATTATACCTTAATAAAGAATTTATACTGAAATAAGAATCAGTTTTTCAAATATGTATGCAAGAATTATTGTACGAATAATCTATCAAACGCTTTTCATATTACATATTTGTAAGCTGCATAGAATATGACAGCCAAGAAATTATCCCTTTAATAAACCTCGCGAGATAATGAATATTATTATAAACTTTATTAATTAGTACAAAAATTATTATATTAAAGTATAGTTGAAAAATGAGCACTCAAAGTAACCTAATGCGTAAAATAAAAATAAACGAATCAACAAAGTAATAACAAAAATGACGAAGTAATGATATATTCCATC…
>CPARV.g13177.t1 CPARV.scaffold04086 strand:+ coordinates: 46329..47328
AAAATATCGTCAAGAACTGCAATAGGGACTACACACCACATTCACTTTTCACAATCAAATAATCGAAACAAAAACTGTGAATGGAAAATTCAATCAATCAATAAAATCAATTCAAGTTAGAATTCTTAGAGATTCGAGCGCTATTGCAAAAGGTTTCTTTACAATACAGCGTAAAAACTCGAAGTTTTTTTAAAATTTTTGTTTCACTATTGAGTTTACGCAATTTTCTTATTGCCAAATTTCAGTGAGCACACTCCATAATATGAAAATGACACGAAACATGACAGAAAAGAGATTAATTTCAGTTCACGGACCGTGATGTTACAGAGTTTGAAGAGAAAACGAAGTTTAACAGTTTGTTCAAAATTCGATGATTGCTTGGCTAAAATTTGTAATCGT…
>CMONO.g13255.t1 CMONO.scaffold_203_pilon_pilon strand:+ coordinates: 966239..967238
GTGATAGCCCTGAAAGTCAACAAGTACCCCCCCCCCCCCCCCCCCCCCCCCGCCTTTCATGGATGCTGTGCTCTTCGGTGATTATGCACGCTGCATTTGGGAGGAATTGGCTAGGGACAAAGAGAAAGCCGACAGTACCGGAGCAGGCAGAGAAGCGAGTTGATGAGAGGCGCTGAGAGGCGCTGAGCAGGTCGGGTGCGCTGATAAGATAGTCTCAGTCCGTACTCCTTCATTTCCATACAACATCACTTGACTATCTTCTTTGATAAAGCTCCTCTTATCGACTCTAAGTGTCGCCTGTCGAGTTTTCTCAGATATCCACTCAACCAGCTTTGATTAACGATTACCTATGTGGCTCTCCTTCATCGCATCTCAAACTCGCTTAATTTTGAAAGCTAC…
>DCO_010373 scf7180000986818 length=2091160 strand:+ coordinates: 1044424..1045423
AGGTTGATTTTCTCGTGGAACATTTTGATCAATACGAAATTGTACACTATTGATTTCAAAATCTTTATTTAAAAATCTAATATTTAGATGGTGTTATTTAACACTAAAGAAATGATCTGAAATTCATAATATCCTATCTTACGACATGATCTTAGATTTAGATTACTCATAAATCGATATTTCTTTAAATTTTATCGATCGCTTTTACATGTAAGCGTTTTCTATTTCGAATCGAAAAACTTTCAAAATCCCTATTGTAAATTCTGAATTTTTCTTCGAGAATTTTCAAATCCAAATAAAGGATGGTTCCATCTTTCGAATATTGAAGCTGTAAACGAAAGTTGTTCGCTTTTCTGCTTCTTCTTTCTCTCAAGTTTTAAACTCTTTTCTTCTCGCTCC…
>HBACT.g6123.t1 HBACT.Scaffold1262 heterorhabditis_bacteriophora_M31e_PRJNA13977_core_32_85_1 scaffold strand:- coordinates: 389454..390453
CATTCCTATAAAAAGTACCATTTCGTTAAGAATGTCATCGTCCTTATGCAAATAAGAGATTACTGTAGTTAAGAAATGTTTGACTCATCGATTCTACAACGTTTCATGCGTTTTACTAGCAACTGCTGCTGGATATTTATTAAATATTTTTTAAATGCAAAAATAGCTTTGCTAGGTTTTTTCTGCACTCAGCGTGTTCGTTATATTTTAAGCTGAACACATGTTGAAAATATGTCTGTATTTTTTTTAGAAATCATTTTAATAATCTGGCTTTACCCATAAAAACAATTTTCTATTTAGTCATTTTATAAATAAAACAGGCTATACTATCAAGATAATAGAATATAGTAAACAAAGAAAGTTTAGCATTTAAAGTTGAGCTACTATAAAAATTATATT…
>HCON_00165300-00001 hcontortus_chrX_Celeg_TT_arrow_pilon length=46012677 strand:+ coordinates: 2340744..2341743
TCCCTTCCTATTTTTGTAGCAATTTTGGAAGGTGTGCGAAAAGGTGTTTTCCACTGCAAAAGACCACCCAGGCTGGAAAGACATAGAGGTTGTGAAATTGAATCTGAAGAATTTTGACTACAGAGAAAAGTATGGGGTTGGGGAAAGGCCGTGTAGAAAGATTCAGTGGAAATTCAAAGAAAATTGTCCCTCTTTTACTTTTAAACCTTATCCAATACAATTTGCACATGAGAATTTCCTTTCAGTGTCCTTAAAAAGGTTCTTTATTATTTTAAAGTTATTTTTCGCGAATTTCGCAGTTCAAATCAATCTATTGATTTTGCATGGTTATTGATTTTTCCTCAGGCATTCCAAAAAAGCTATCCTTTTTCTGAGCTTCTCCATACATGACAGTTGTAT…
>NECAME_00548 KI660311 length=1425407 strand:- coordinates: 42542..43541
GGCCGTCCCTATATGTGGTATACGGTAATCGCGGCGATCACTTATGACTAAGTCATCAGCTTCACCGGTTTTCTCACATACTTCTCATCCTATTACTGTAACGAGAATTTCTCCAGTTCTACCTTATAATTTCTAGTATAATATATTTTATTTTGTGAAATAAAGAGATTGAATAAGTTAGGAATTTTTCTTTCAATGTTTTTTTTTTGTGAAATGTTTCACTGCTATGCTCTCATGAAAAAAGCGAGAGAGAAGAGGAAATGTTAGGTAGGAACGGTAGAGAAAGTATAAAGTAGAGGAAAGTAACCGAACATCTGGTAACATTATTACTTGTAAAAAAATACCAGTAACACATAATAACAGAGTAAATGATTCGACTAATTGAAATTGAAAATCGAC…
>OTIPU.nOt.2.0.1.t04160 nOt.2.0.scaf00006 oscheius_tipulae_CEW1_nOt2_core_32_85_1 scaffold strand:- coordinates: 529616..530615
GTCTCACTGAATCATGTCCAAATTACAAGAACTCTGCTGAGCTTCGAAATTTAATCACCATGTGCCCCTCTGCGCACGAAATCTTAGTGAGAAACTGAGTTCCCTACCTGATATTTTTCCCTTACTTTTCGGGTCAAGAAAGTATTTTTCTGGTTTCCGAATTTCTGCAAAGTTGTTGCCCTTCTGTTCTACAATTATGCTGAACATGAAAAGAGTGAAAAGTAACATTTTCGAGATGAAATGGAAGTGAGGAGAGCACTGCAGGTATAACCGTTCATGATGAAACAACACATAGAGCCAGGAAACACTTGAGCTCTTTGCATCCTACACAATCTTATCGACTCCCACTACTACAACTGTGAGAAGACGAGAAAAAAAACAGAGAGCATAGCGATAGGT…
>PPA12299 PPA_ChrI strand:+ coordinates: 32077271..32078270
TCTTATCTGTTGAATAAGACGTCATTTATTGAGATGGGAGCGACAAAGAAGCAATTCGATGATACAGTGGCTATTCATCCCACATACGCAGAGGAATTAGTGACAATGAGAGGAGGAAAGAAATTGACTGCTCCTCCTCCATTCTAAGTGATCACTCCCCTCTAGTCATTCCCTCTCTCTCAATCTCAAGTACTGTAGTTATTCTATCGCTTATAAGTATACGGTACCCCATTGATCCTTACAAGTTGAAAAGATTTCCCGCTGTGAATTTATCCTTATCTTATCTATCTCGTAATAAATTATTATCGTCTCTAATCTGATGCACTTTGAAATGCAAAATACATTCAGAAATAGATCAAACTTTATTGGTTGGATTATCGATTGTTAGTTGGAAGGTCA…
>MBELA.g5654.t1 MBELA.01225 mesorhabditis_belari_JU2817_v2_core_32_85_1 scaffold strand:+ coordinates: 9050..10049
TGAGAGGGAACTTGATAGGGAACAGATCTTCTTCTTCAAATGGAATTGCGTGGAAGTCAATTATTGATTACTTGTAGATTCGTGAATAATTTTTGATTGATGAATAAGTTTTTCAAAGGTTTATACAGAGTTTATCAAGTTTTATTTACTTTTAAACTTTTAAATCGATAGAATCGATTAGAAAGTAAATAAAACCGATAGAAATCAACGATTTCTATCGGTTTTATCGGTTTAAAAGTAATTGATTATCGGGTAATCAAAGCCAAAGTAATTGATTGATTATCGGGTAACCAAACCAAAGCCAAATCTCTATTTCTAGCTTTTCCAACTCCAGTTTAAAATTGATTTTTCAACTTTCTAATCATTCAATGAATTCATTCAGTTAATTCAGTAGTACAA…
>POXYC.g7812.t1 POXYC.scaffold363size49241 poikilolaimus_oxycercus_v1_core_32_85_1 scaffold strand:- coordinates: 13421..14420
AGCGAGCGTCATGAGGCCCATGAGGGTCACGAGCCGCTTTCTCAAGACCTTCGAGTAAGCGGCTCTTTTCCTTGTATGAGTCAGTAACAATCGAAGAATGCATTAAACGAAACGCCCGAGAATGTCTTCGAAGAGCAGCTCGACCTCAGGATCTCCAGGTTTGTCTCGATTCTCCAACTTCCTGGCGACAGTCGGCCGGATTAGTGAGCGCCTTGTTCGCACTTTACTCGAGGCGCCCCCGGGAGCGAGGAAAAGCGAGCGTTGCTGGAGGCGTTGCTCTTTTACGGGGTGGCCGCCAATCCCTGTCCACGCTCTCTCGACGGGTGAGCAAACAGGGTTAGCGTGAGGTACGGTAGCCGGGGGCCCTCCTTGGCGTGTCAGTCGCCGCCGGTCTCACGA…
>Minc3s00002g00072 FXSY01000002.1 length=377857 strand:- coordinates: 48392..49391
TAAAAATGTGTGACTGATAATAATTTATGAAAAACCTTTCCTATTTTATCCGAGTCCGGTCTTCACACCCTCCGCCTATTTATAATCAGTGAGTGCCCTGTTTCTAGATTAGATAAAACCAAAAAAATAATTTTTGTGCACTCGGAAATAAAATATTATCTTATTTTTATTTTAAATATTTATTTTTTGATTAAATTTTAATTTATATAAAGTACTGATAATGATTCGGAATAATAACAATTAATAAGATAAGCATGATTGCCTTAAGAGTTAATTAAAATATTGATTTGATAATTTAATTCTGAAATAGAATTTTAAAATTAAAATTCTGATCATTAAATTAGTACGCTCTTAGGATTCTGATTACAAATTGTAAACAAAACGTTCTTATAAATTGTA…
>Pan_g5275.t1 KB455144 length=27132 strand:+ coordinates: 13839..14838
AAACTGGGCCGAAATGATTAAGAAGAACCTAACAATGACTACAACTTGAGTGATAATTTAAAAATGGAGAAGAAAAACTGTTCGTGCGGTGTCTAAGTCTTCATGTTTTACTTCTCATTTTTGTAAGTTTTATATGCTTCTTGTCATCAAAGGTATAACCGATCAGCAAAACCAAGTTTAAACGTCCCCACGCTTGGGTAGATTCTCTGCGCACGAACACCCCACGGCAAAACGCGCGCCGCGCACGCTTCACACCTACTGTTGCTGCCTTGTTCTATCCAAATATCAAAAGAATTAGCCGCTCATATTATTAGAGGCTTTACCCATGTTTTTGGATCACTTTCAAAGGCAATGCCCCCCAATGTTATATGCATCGAGGATACCTACACCATCATCATC…
>SRAE_0000018600 SRAE_scaffold1 strand:- coordinates: 534052..535051
ATATTTATGTAATTTATTTCACCCATATATATATATATATATATATACCAATACTCAAATTTAATAGATAATTATAAGATATCAAAAGCCTGAGACAAAGTTATTGTCTTGATATCTTTAAATGATATATTATTTAACAATATATCGTAGAGATTATTATATTATTTTATCAAGAAAATTTGTTTATCAGAATGTGTAGCATATGTTTTATGATAAAGAGTGCCGATTAGTAGGTGGAAAACGATCAAATTATCAATTTGATTTGTGGTTTGTGCCCTTTGTATATTTTATTTTCTTAAATATATATTTTTTTGATATTTAACTTTATAATGTGAATTTTTTCATATTATTATCATGTTATTAAATAAATTAAATCAATATATATTAAAAATTAAGCGG…
>L596_015480.1 scaffold3 length=7362381 strand:+ coordinates: 3846822..3847821
GGAAAACGCGCAATGTTTGAGATAAATTTCCGATTAGGGGTTTATAAGGACCCTCCAAGTGATAACTTCTCGCTGACATCTATCTCGCTTAACCGAATCGCTGTTATCGTTTCGCAGTTTACGGTCCTGTTTGTCTTCATTTACCGCTTCATGCCTTTTGCACATCCTCGTTTCACTTTCTGTTTCAATCGCTCCCGTGCCCCTGTTTCCTTTCAAATGCTCCTCTGCTTCTTTCTCCAATTGATTCCTACCGTATCCTCTCTTCTCAAAACGGTCTCTACGTTCTTTTCTGTTTGCCTTGCTAATGGGAAACAGAATCGAGCGACCGACCGAACGGCGACTTATCTTATCGGATGGTGCGATGGCGGAGATGGGGCGACGCAAAGAAGGAAGCGAAGG…
>Bm2533 Bm_v4_ChrX_scaffold_001 strand:- coordinates: 19512347..19513346
AACGACTTTATCAGTGGTGATATGCAATGGTTGATGGGGAAGACGATAGATATCTTTTGTGGTTAATGATGATCACTCCAGTACTGCCGATAGGTTACCATTAGCAAAATAATCTACAAATACAAATGCATACGCTAACCAATTACATATAGATTTGACAAGGATGACTCAAAGTGATTGATGGGATCATTCAACTAAAAAACAAATGTTACTCTAATCATAAAATGCTAACAATGGATGACCTTTTTGGAACTTTAATTTGATATGGAACTTTTCTTATGAATGTGAAAATTCTGAACGTTCGAATTTTATTATTTTGAAAACATTTGACCAAGCCAATTGTTGACAATTCGAAAATAGCATGCATTTGTTAATTATCAAACTAAAAGCAATCTTAAA…
>WBA_0000449201-mRNA-1 WBA_scaffold0000396 length=13819 strand:- coordinates: 6504..7503
CAATGGATGACCTTTTTGGAACTTTAATTTGATATGGAACTTTTCTTATGAATGTAAAAATTCTGAACGTTCGCATTTCATTATTTTGAAAACATTTGACCAAGTTCTTTGTTGACAATTCGAAAATAGCATGCATTTGTTAATAATCAAGCTAAAAGCAATCTTAAATAAGTTGGTTGATCAGTAAGTTACAAGAATAAAGCAATAGAATAGGTGGACAAGATGCTAAGTGAATACCCAAACTGTTGTAAGTAAAATATGATTTCGATATTCACAGTTTCAAATTGCTTCCAAATCTGTTTTTTCTTTCGCTTCAAATAAAAGTTTCATCAGTCGTACTTCGATGGCTCACGAAATGAGAGCATCATCTATTGGTTACGGTAGCAAAGTCATCAAATC…
>EFO27581.1 JH712072 length=791039 strand:+ coordinates: 23439..24438
TGCTTCGTTCGAAAAACACAAATATAAAAGTCCCTTCAGCCGTGCTTAAGTGGTTCAAGAAATGAGAGCATCCTATTGGTTACGGTAGCAAAGTCATCAAATCAAACTTCCTTCTCCTTCTGTCCTACCCCTCTTCTTCATTCGTGTCTTCATCGCTAGTTGTTACCATCATTTTGTCATCATTCAATCCATCGGAAGCCTCCAACTAAAATTACTGTTTACTTTTCTTCTCTCGATTATTCTTTCTTCTATTTGATTACTTGAAACTTTATAATTTTAATAATTTGCTTTTTAAATCTAATTCCGTATCATTTCTTTCTTAAAATTTTGTCATTTGTGTGTAGAAAAAGTAAATCTGTTAAAAAGATCTTGGAAAAGAAGTTTTTTGCACTAGTGATA…
>AgR001_g424_t15 AgR001 length=11327033 strand:+ coordinates: 7338512..7339511
TCCTAATGTGAGCAATCCCTATTGCACAACACAGTTGCCGAGCGCCGATACACTTACACACGATGGGAGCGTTCATTTCATTAGCCAACAACAAAATGTGCGTCATAATTTTCAGCATTTGTTTCTTAATAATCCCATCTATCCCTCCCATCGCTTCCCCCCTCCCACCGCCATCCCGCTTCTCTCGTCAGCTGCTCATCAGTCTGCAGGTAAGTTTCGAACACGAAATCATTTGAAAGCATCGACTGTTATCTTTCTGCGTTGCTAGTTTCAGCCATGAATTAAACAAATCAGTTCAAATCAATGCAGATCATTTCTTCGTTTGTTTTTTGAGATGTTCATTTATNAACACAACAAATTTTCTTCTTATGATGATTTCTTCATGGACAATTTTGTGAG…
>ALUE_0001934501 ALUE_scaffold0004120 length=16531 strand:+ coordinates: 1..1
G
>TCNE_0000930001-mRNA-1 TCNE_scaffold0000790 length=60734 strand:+ coordinates: 28550..29549
ACGGTAGCGCTAGTGAGTTCTCTGCCATTCGCTCCCAGCTCGGTGGCTCTGATTGCAACCGCCGTTGTTTCATCATGTTTAGGACGCTTTTTGAAGCATAGCTTCTCAAAACAGTCTGACTGGTAACCGTTTCCACTGTCTAAGCAAACCGCTGGCCCCTTCCTCCGCTCACAGATTGCCCTTCTTCGTAACACAGTCGGTCGTCTTTCCTGGCAGAGTTCTTCCTATCGCCTATATGATATCAGTTTGTATGTTTCACTGACAGTAGCGTACTCTCGCAGAAACATGTTGCTGTTGTCTATCAGTGATAGCAACTCAGAATTTCGCAATACTTCCTAGACGAAAAAAATAATCATGATGAGGTATCGCGCCTAAGACAAATAGTTCAGCGACCTTATA…
>PSAMB.scaffold8669size5945.g31649.t1 PSAMB.scaffold8669size5945 length=5945 strand:- coordinates: 5892..5945
ACGTGTTCCGATCAATCAAAGGATGAGCTGAGTCGCGCGTTGCTGCTCGAAAAG
>EFV60390 GL622785 length=11347909 strand:+ coordinates: 5036111..5037110
AAACCAATCTGAATTCTCTGACAACGAAGAAGATCAAGATGACAATAATAATAATAATAACAATACTGATGATGCTGATGCTGATGACAACAACGATCATGCCAATGATGATTTTCAGTCGGCAGATACATGCGAAACGTTGATTTACGTCGGCAGTCCTGAATATACGCCAACCAGTGGCCAGTGGCCACTGCGCGCAACCATTCAACCCTGTGAACAATATTTATGCCGAGGTACGGTAATAGAAACACCCAGCAGTTGTTCAGCAGACAGTATTCTTCCAGCGCAGCAGACAAACGAATATTCACAACAGTGGTCACCGTCGACCAGCGCTTACAACCATGCAAGTACTTCGGTTAGAACCGCCTGTGCTCACCAACTGTACGCCACAACCTCACC…
>T4A_1901.1 scaffold168s length=87172 strand:+ coordinates: 29093..30092
TACGCTTACGACAACAACAAACTAACAAATAAGTATGCAAGCAAGTCAAACAAAACGCTCGATGAACAACAATATTCATTTCATTTTCATTAAATATTTTTTATAAAACAATAACTTAAAGTCAAATTCAAATCCTAATAATAATAATTTTGTTGCTTGCTAACTAATTTGCTTTATTATAGATTCGCATTCATAAATTAATATCTGAACAACATGTAGAAGTTAAAAATTTACCAATTTCAATATTAATTAATTCATAATTATAATTATCAGAATTTGATTGAATTAGTTTCATGAAATTATTTTTCAAATGTTTCAACATTAATATTCTGTTAATTTCACTATTTCATTTATTATGTGTTATTATTTTAAAGTTGTATATGTAAATTAAAAAAAAAA…
>TMUE_3000014258 TMUE_LG3 strand:- coordinates: 18236799..18237798
GCGCCGTAATGGAGAGATGTTAATTCCCATCGGTTGTCGCCAAGCAAAACGCATATGTATGGCGCGAGACGTCGAACGATGAGAAGACAGACGGTCGCCGAGCGGTTACGGTTTTTTGCCTCCGACTCTCCACACGCACACACAAAACACAAGGCGATTACGCATGCAATTGACCTAGGCGCGTCAAAGGCGACGAACGACAGCCAGCTTGCTCCTTCGGCCAGCCGGGTTGGTTGCCCTTATTCGATGGGCGCCCAAACGGGTCGGCTGTTATCCCCCGTCGCCGACGATTGGCGTGCAAATGCGCTTGGATAAACATGCGCTGCCGCGCTGAACGCTGATTGGACAAAAGGTGGCGTCCTATTTGCCGGTTATCCAGTCCTACACGCACATCGCGCC…
>D918_06399 T_suis-1.0_Cont20 length=1070389 strand:- coordinates: 495629..496628
ATCTCCGAGATGCTAATGCATAATGGCTCTTGTCGAGCGGAACGTGTACACGTATGACGAGACATTGAACGATGAGTAGACAGACGGTCGCCGAGCGGGTACGGTTTTTTTCCTCCGACTCGCTACACACAAGGCGATTACGCATGCAATAGGCCTAACGCGTCGGCGACAAACGACAGCCAGCTTGCTTCTTGCGGCAGCGTTCGCTGTTGGCCTTGTTTGTTGGGCACCCGCCATGGCGCCCCAAACGGAGGTTATTATCCACATTGTTGTTGATTGGCGTAGAAATGCTCTTGGATAAACATACATTGCCGCGCTAAAAGCTGATTGGGCAAAAGTTGCTGTCGCATTTGCCAGTTATCCGGTCCTATACACAACAGCGGGTCTATTCAAACGTCG…
>SBAD_0000293201-mRNA-1 SBAD_scaffold0000800 length=37288 strand:- coordinates: 32450..33449
TGAAGACATACGCTGCACTACTGTACAGTGACCAACTCTGCAACTCTGGCAAGGATTCCACGTTAATGAATGACAGAAAAACAAATTTTGCTCCATTGGTGAAAAACAAAATTTCTTCGGGTCATATTTAAACAGTAAGCTCAACGTCATAGGAATTCGAAGGACCGCTATGAAAAACAAAAATGCGATAGAAGTAGAAACTCAGCGGTACCTGCCTAAAACCTTATAGTAAGGTAGGAATGTAACCACTCCGACCGGCGACAAGGCGATCACAAAGCATCTTCTATGCATATTCCCTAGCCATCGGTCGTGGCTCGCAGCAAACAGATGAAAACATTTGTTACTCGTGGTCGTCGTCTGCAGGTAAACATTAAGGTGTACATGATTTGACTGTGATCC…
>nRc.2.0.1.t43554-RA nRc.2.0.scaf07061 length=11937 strand:+ coordinates: 1..325
TGAAAAATGTCAGTTTTTGAACGAAAAAAAATGAAAAATGTCAATTTTCTCGGNNNTTCGCACCATGAATACATTTTTACAGTTCTTCAGACTGAAATTACAATTTTTTTAACCGTTTTTCGGATTTTTTTGGTGAAAAAATCAATTTTTTTCCTATAGAGACCCCTCCCTCTATAATTTCGACAATTGGTGACCCCAGCCCCAAAAAAGTCGCCCAACCCCCGACAGACCTCAGGGCCCCGTTACACGTATGGCTTGGATCAAAGTCAGGTCAAACACTTCCTGGATGAGATCCAACACCCTGAATTCTCCTCCACATGTTCAC
ELT-3
>K02B9.4a X strand:+ coordinates: 13933316..13934315
AGTTGAGTTACTAATTTTAAAACCACCAGTAAGTTTTTTTTTTAAATTAGTTTTAAAATTTTGATTTTAGAATTAACAATATTTTAAGTTTTAAAATGCATATAACAATGTCGGTTAATCATTTTCGAACAGCTTATACTAGTAGATTTGATATTTTGATAAATTCAGTTGAAAAAAAAAAGATAAGGTTCGAGTCATTGTGGCTACCAAGTGATTAGCAACTGCCACATTTGATTAAACCAACTGACATCTTTTCTTTTTTTTCGGGCGCTGAAGCAGAGAACAACTACGGAGAACAGTGTTCATAAGATCAAATGTCGGTTCAAAAATATTTAATTAAACGGAAATACTTGATGTTAAAATGTTTGGGCTAATTGTATCAAAACACAAAATTTTAAG…
>CVIRI.g211.t1 CVIRI.scaffold00006 caenorhabditis_virilis_JU1968_v1_core_32_85_1 scaffold strand:- coordinates: 152718..153717
CGTGTTGATATAAGGAATAAAATCAGCAAAAAGTTTTGGTATTATGATAATAGATTCTATTTCCATAGCCGTGAGAAAAGTTGTGATAGGATGGTAATGTTCCCGTCTACTGAAAAAAGTTTCAACATTGACCAACTTAAGATTATCAAGCAGTACAGTTAAAATGGAACAAAAAGAACACTCGCCGACGCATGATCAGAGTTAATTTGAAAAAAAAAATCAGTCGACGACTTTTACCGCCAACAATTTGACATTACAAAGAGTGACATTTGTGATATTTTGATTTGGAAAAAAATCGAGATGAAAAAACGGTTGCCGAACCATTTTCGGTAAGTACAGACAGCAAGTCATCAACACGTTTTCAAATCAGTTTGACAGTCAGCTTTAGAGTCGGTGATT…
>CPLIC.g5525.t1 CPLIC_0517.scaffold00741 caenorhabditis_plicata_SB355_v1_core_32_85_1 scaffold strand:- coordinates: 86579..87578
GAGCGGAGAACCTCGTGATGAGTACGGTAGTTTGGTGAAGATTTTTTTGTCGGTAGTGCAAGAAAACTTCATTGGTAACCAACTGTATTCGATGATGGGGTTTGGGGGGAAATTAGTGAACTTGAACGGAATGAATGAAACCGAAATAAAGAAGACAGTCAATATGATAGCGGATGAAGCGATTCGGACAAAAAGCGAACCAAGAAGACAAGCAAAATTTGATTTGACGACTGATTTGACAAGACAAGATTCAAATTGAAATAGTTTTAAGTATTTATTAGCGTTTTAATTTGACGATGGTCTAAAAAAAAATGGTTCGCGGTTTGATATGATAGTTGTGGGGTTCGATTAATTTTCGAGAACGTTTATGTCTTTTGTTTTTTGACAAAAAAAGATTTT…
>CPARV.g7888.t1 CPARV.scaffold01348 strand:- coordinates: 99055..100054
AGTCTTCTAGGACTGGAAGTTTGACACTCTTTGCGACCTGTACGAAGCCGTCAACGTCGTCCAGGCTGTCATCTTCTGTAACACCAGAAGAAAGGTCGAGCAGCTCAACGACCAGATGACCAAGAAGAACTTTACTGTCTCGTGCCTTCACGGAGATCTCGATCAGCAAGAACGTGATGTTATCATGAGGGAGTTCCGTTCTGGATCTTCCAGAGTACTCATCACCACTGATCTTCTTGCTCGTGGTATCGACGTCCAACAGGTTAGCTGACCAGTCGTGCCTACAGATCTAACATTGGTTTTCAGGTTTCACTGGTCATCAACTACGATCTTCCAACAAACCGCGAGAACTACATTCACAGAATCGGTCGTTCTGGACGTTTCGGTAGAAAGGGAGTC…
>CMONO.g4278.t1 CMONO.scaffold_107_pilon_pilon strand:+ coordinates: 5415577..5416576
TTTCCCGCATCGATAATATCAGTGTTGCGGGTCGGCCGGTGCGATCGCTCCTGCCGTTGCCAGAAGATACGACGGACCAGGCGCAGCCCTTTTTGCTGTAGGGAGCCCTTTTCCATTTATCTGCCCCTTCTCTCAGCAGCCGTCCATCACCGGCCGCTGTAGATGTTGCTGTTCGAATCACTTGATAAGGATTCAGACACGACGAACACTCCCGCCACTTTCATTCTGCTCTTTTTACCGCTTTCTATGATGCGCCGAAAGGTGATAAAAGCCGTCGTATTTAAGGGAGCGACAGATTTATTGGTTCTCAAGTCGTTTTCGCCGTTGGTCGAATACACACCACTTTTGGAAAAGTTCAACGCAAATAAATTGCGTTCTCCTCTAATTCGCGCTCTTTCT…
>DCO_008007 scf7180000986853 length=1914528 strand:+ coordinates: 1713357..1714356
AGGATGGAAAATAAGTACTGTTGACAAAATATTTTTCGCTGTGAAAACGGAATAAGCGCTCAAATGAAAAGCTGTTTTTATAGATAATTTATTTAGATCTTCAGAAATAAAAATCAATTAACAATTTTCAAAATAACCGCCATTGATTTTGATACAACGTCGGAGTCTGCGAGTGAATGAGTCGATGACGTTGCAGCTGAAGTTCAGGTCGAGATCGGCCCAGGCCTTCGTCAAAGTTCGTTTGAGGGATTCCAAAGTGGTGTGGGATGTCGAGCAAGCCTTTTTCTGCAGTTCATTCCAGATGCTATAACTCAGGGATTCAAATCGGAGAGTGGAGAGACCACTAAGAGAAGTTGATGAAATCCGGCATACTGGCGTGGTACCATTGTTGCACGGATT…
>HBACT.g12349.t1 HBACT.Scaffold1250 heterorhabditis_bacteriophora_M31e_PRJNA13977_core_32_85_1 scaffold strand:- coordinates: 63451..64450
GTGAGAGCATTTGCAGCGATAAGTGACGTCTTAACGAGAGCTGTGAAGAGAAAGAGAAGGTTATGTTAGTTTTAACCAAAATTTACTTCAAAATAAAAACTCATTATGGACTAAAATGAAATATCGCTATATTTCAAAATTACAATTTTAGCATTTTATGGTTAACAAGTTAATCTCAAAGTAGCTGATTTTACTTAACTGTGGAATAAGAACATTTAATCCATATATGGGAGTGGCCGCTCGCTGAAAGGACTCTTTATTTCTCCCTCTTTCTATTTACTACTTCGTTATCTTCAGGGTAAGTGCTATCAATTTGTCAAGAAAAAATTAAACAATTCGTGTCATTGTCTTTAAAAATTAACTACTATTTAGAAAAATACAGAAAACCAAGCTATATTG…
>HCON_00035090-00001 hcontortus_chr2_Celeg_TT_arrow_pilon length=47382676 strand:+ coordinates: 2244403..2245402
TGTAGGTCGGTCCGGCAGAGGCACATATGGTACACGGTGGAGGTAGGGGGGAAAGGGGGCGCAGATTCACCCTAAGGGAATGTTTCAGGACCCATTTTTATAGTAATCTGGGCCTTACAACAAGTTACAATGTCAACAAAGTAGAACCCTCCCCTTCAATTCCCACTTCAATTCTGACCTGCCCCATCCCGAGTGAAAGTTGCACCACTGAATACATAGGGTCAAACTAATCCGTCAAGCAGAAATGTATAATCGAAATTAATGGCCTTCCTTTACAAGAAAAGAACGTGAGGTACAGTACGATAATTTTTGCTCTTCATTTGACATATTCATTGCAAATTGCAGAATGAACAAGAAGAATATTCATGGCACGCGAGTTTCTTCACATAATCTCTCGCA…
>NECAME_01177 KI669176 length=1237885 strand:+ coordinates: 1129699..1130698
GTAGTTTTTAGGCTGGATCATAAGTTTTTTTTTTTCATGCACAAGTGTTCTTAACACTTTTAAAAAAAGTTTCAAAAATTGTGAATGGCTGATTTTGATCTAAACTTTCTGCCTTTCTATGAAATACAATGATATTCTTTTAAGGGAAAAAAGAACACATCATACTATTGTAAATCGCCCTTCAGAAATTTTCAAAATTCAAAAAAATTGCCTCCATTTCCATCTATAGCATTTGTCATTTTTAGCGGCAGCGCTCAATATAGAAGTATCAACAGGTCACATGTCACTTTGTTATTGATTTGTATTCGTAAGTCTCGTATCTGGAACTTAGTAATCCACACTTTTGGGGAAAAAAATCGTGGAAACAGCTTCTAGAAGAGAACGACCTGGTCCACTTTT…
>OTIPU.nOt.2.0.1.t01561 nOt.2.0.scaf00002 oscheius_tipulae_CEW1_nOt2_core_32_85_1 scaffold strand:- coordinates: 1826718..1827717
AGAACTCGTCGGAGATGAGATTGTCATCCAGGAAAAGTGAGTAGCCAAAGTTTGGGGCGAGGATCCGTGCATTTCAGAAGTCTGGTTGACACTGTCTACTCTCTGAAAGACCAGTTGTCCAATCTCCAGAGTGAAGTAAGCTCTCTTACTAAGGCTCTCGACCGAGAGATTCGTTCCCGTCGTCGCCTGGAAGAGTCAGTCAAGAGACAGAGCGGAATTCCAGTATCTCCTCTACCTCAGGGTCACTAGACCATAATATTTGTTGGTGCTCACAACTTACACAAGATTGCTCAAGGAAATATGCCAAAGAGCCTCTCTTAATAAAGACATATTTATTTGAATAAAATTATTTCTAATACCTGCTTTTTTCTATCCTCAGATTCTCAACTAGTGCATTTT…
>PPA00208 PPA_ChrI strand:+ coordinates: 34754158..34755157
CCCTTTAAAATCCACAAAGTGCCCTTTTTCCACCCTTCGCCTCAGGGGCACACGCATTCACATGTAAATCCTCCGCCTTTGTCCTCGTTACTCTCAAACTGATGATCATCACCCCCTAAATTCGTTGTTACCCTGTGTGCAGCCAAAAGTGCTGAATACGTAATTAAATTAGCGCGGCGGCCCAAGGGCAGTCGACACTGAGAGCTCCGCCCAATTCCTCCTGCCTTTGTATAGGAATGAAGGGGGAAGCGTGTTCCCGGGCACTCGCCGGAACCAACAGCGACTGCGATTCGGTTTGGTTCCTATTCTCTTTCGAGTTACCGAGTTTGTCTCTGCGCTGATTTTCTTGCTGAAGCTTTGCACATCCATTGTATCTGTCTCTATGATATGCCTTAGATT…
>Pan_g5272.t1 KB455144 length=27132 strand:+ coordinates: 6126..7125
TATCACCAAAACAGCAATCTTTCCGTCAATTCTCTCGTCGATGCTGTTGCGAGCGTGTTCAAGATAAATTTGTGTGTTGTTTTTTTTATACTTTTTCACGTATGTTTTTGATTTACAGCAGATAGTTGCTCCGGTTATATTACTTATACAAAACTGTTGGGGGTGTTTGCTTCCATTAAAGAGCAGTGTCCCTCATTTATACGACGACAACATTCACCGAGACTGCGTCGTACCTTGTCCCCGGAATGCCTCAAAGTCTTATCAGTAATGTCGTCGCCGTCTTCGACTTATTCGAACAGGGGCCGCGGCGAAGTGAATCGATCGCACCACACTCCCGAGTTGTCGATGGAGCTTCTTCGAGCCATGTTTGTTAGCAGTGGACGAGTCTTGACGACCACG…
>SRAE_2000288000 SRAE_chr2 strand:- coordinates: 9039404..9040403
ATCTTTTTTTTTTCAAAATTTGCCTTATCTAAAAATTTATCTTTCATACATTTTTCTTTTATGATTAAATAATTATTTTGGTATATTATAAAAAAAAAAAAAAGAAAACGATTGATGTAATAGTGGTATTGCAAAAGAAATCTTATTTTTAAAAAAAAAAACAACATTTAGAATAAATTTAAATGAACTTGTATGATTGTAAAGTTTTCTTTTATTTTTTTTCTTTAGAATTAAAAAAAAGAAATATGTTAATTTTAGTAGATGAAGAAAGATTCAATAAAAATGTTAAAAGCATAAAAATTTGATTTTTTTCTTTCATCTTTTTTTTTCCATATAACAATATCTTTAAGCAAAAGAAACTTTTTTAATCGGTATCATTATAAACATGTTTTTCAAGGA…
>L596_016114 scaffold3 length=7362381 strand:- coordinates: 5349470..5350469
TTATCTGACTTTAGAACAACTTTTTAGAGTGCAAAACCTCGCGAGTTCGAAAATCTCTGCTGTTAGAACACGCTCGGACCCACGTAGGAGGGAAAACGTCCGCTTGCCCCATGTGCGGGTCGCTGTTCTCATCGGATCGAATTCTCTTCCAGCATTTAGCGAGATCTGATGCAGATCAGGCCTCCCTCTGCTGCTCGCACTGCCACAAAACCTTCGCCACCAACGATCTCCTAAGCGCTCACATAAGACGTCATCTCAAGGCGAATCCTTGCGTGACTTGTGCAGCAATCTTCGATTCTCCGGCTGCCTTGAAGAGGCACAACATCACTGTACATCACGGGTGTAAGCTGTATCGCTGTGATCTTTGTAAATCCAGGTAGGAAACCATTCCTTAGAACA…
>Bm4554 Bm_v4_ChrX_scaffold_001 strand:- coordinates: 19779840..19780839
CTACTGGCAGCTCAAATATTATGTAATATGTGGAAATTAATTTCAACTTCTGGATTGATTTTTTTCAATATTAACTCTTTGAGAATTATTATTTAATATTATAAGAAAGAAAAATTTTGAGCCTAAAGGAATAATTAACTAAATTCACTTTATAAAAAAATTAGAGCACTTTTTTTGTTTCGAAAAGTGTTGTATGGTTTTCTGAAAATATTATATAATTAATGAGTTCAATGTTGTACATTTTGGGATATTCACATTCTTATTTATTATTTAAGATTTTTTTTTCCTGTTCGTTGAATTAATTTTCAGATGTCATTACATACACCAACAAAACTTGGCGATCAAACAGCCGATTATTGGGACACTACAGGTCATTATCATGATGATAATGGCTAGTTT…
>AgR002_g419_t07 AgR002 length=8926366 strand:+ coordinates: 7711776..7712775
CGTATGAAAAATCGAAAAAGCAAGATTTTAAAATTTTCTTTATTTATTTTAATAGTTTTTATCACTATATAGATTAATCTCTTTGTTGGTATATTTCATCGAAATTAACTTCAAAGAGAAAATAATTCCATTATATCCTCAAGAAGAAATGCTTACAATACATCTGCTATTACCGGTTAGAATACCGTAATATAACAATTTATTGGCGTAATAACTTTATACTTTCACAGCTGCTTAAGGGCACTATTTCATGCGTTAAGGAATAGGCTGTCACCAAAGAACTTCGAAAAAACTGAATAAATTCTGGATAAAGAAACTTATTCTCTTTATTTTCTCCAACTGTATAATTTTTGCAATTTATCATCTAATCACGAACTAATTAATAAACGATTCTCTATG…
>ALUE_0001666601 ALUE_scaffold0002516 length=29597 strand:+ coordinates: 1..265
TTAAGGAATAGGCTGTCACCAAAGAACTTCGAAAAAACTGAATAAATTCTGGATAAAGAAACTTATTCTCTTTATTTTCTCCAACTGCATAATTTTACCATTTATCATCTAATCAAGAACTAATTAATAAACGATTCTCTATGTGTTAAATTTAATTACTTCTTTCATGTTAGATATATTTAGACCTTCTAATCTGTTTACCTATCATATATATTAAATAACACTTTCTATAATCAACTTCTTATATGTGTTTATAGTTTGCAGA
>TCNE_0001731101-mRNA-1 TCNE_scaffold0004974 length=15837 strand:- coordinates: 15721..15837
CCCCCCCCGCCAAGCCGTTCTCATTACCATATCTTTCTAATCTTATGCCATTCATTCTACAGCCTCATCTCCATTATTATAATTACCGTAAAGGTAATAACGAATGTCATATTTCAG
ELT-5
>F52C12.5 IV strand:+ coordinates: 1916854..1917853
GATCTTTCCACCGATATCCTGAGATCTGAATTTTCTGGGAAAATCTACAATTCTACAGAATCCTTTGATAAGATAATTCTGACCCTTATGCTGCTTGGATTTCTGCGCGATCGATTGTGGCGATCAACCACACTGGGATACTTAGGATCTTAAGGATCCTCACAGTACCCCCCCCCCCCCTCTTAGAAGCTCCTAAATGCCTAAGGATCCTTCCAAAAGCTCACCCAGATCCTTCCCACCTTAACAACTAATTCATTTTCCAATTTCCAGGTTCGCCGACCAATAGAAATGCGCAAAAACCACATCCAACAACGCTACCGCCGAAAGAACAAGGAAAAAGAGTCGTCGGCGGCAACACAGATCTTCAACCAACTCCTCACACAAATGCCGACGATGGCG…
>CVIRI.g4649.t1 CVIRI.scaffold00253 caenorhabditis_virilis_JU1968_v1_core_32_85_1 scaffold strand:+ coordinates: 52151..53150
AATAAAATTAACCTAAAATAATCTGATATCCGAATAATCTGATATTTTCTAGCTTAAAATCCTTATCACGTCAGGGTTTTTAAAGTTTTTTTTATACTTTGAAACTAATCTGAACGTTTTATTTCATTTTTTTCACATCATTACTCAAATAGACATTTTTTTTTCGGAAAATAGCCAAGCAATCAGTTATTTTTGCCTATTTTCGTTAACCTTGGATCGTATAGAGCCGATATGTCCCGGTGCCATCCTGCGCGAACAATTTCTAATTATTCCATGTGCTCCTCATCTTCTTATTCTTCTTCAAATCTCAATATATCCCCCCTCCACTTTATTTTCCAATCGTCGTCGTCTCGGTTGTCATCGTTTCTGGTGATTATTAACAAGACAGGTGGGTGGAGC…
>CPLIC.g5901.t1 CPLIC_0517.scaffold00937 caenorhabditis_plicata_SB355_v1_core_32_85_1 scaffold strand:+ coordinates: 28777..29776
GGCTGGCGTGGCCATCAGTATATTTTTAATTCCATCTTGAATAAAGTCCTTTTTTCAAATTCAAGCATGTCTAGAAAACACTCACTTATGGTGCTAAAAACTTTCTGAGCACGTAGACGCAAAGAGATCCAATGACCAGCCGGTTTGCCCTTTTCACAAATTCCGGCTAACTTCTAGTCGCACATTTTATTAACCAGTGGGTCTCATCTGGACGTCAATTGAGTTGATTGACAATAAGATCAATTCGTTAGGGGGAAATTTTTCGAGTAAATTAAGTATAAAATTTTAACTTTAATTATCTTAAGAAACGATATGGAATTGCCGGGTATAGAAGGAATGCATAACAATAATTGCAATCTCGTTTTCACGTGGATTAAACGTCTTATTTACCATTTTATT…
>CPARV.g2278.t1 CPARV.scaffold00378 strand:+ coordinates: 33154..34153
ATGGCCTCTTCAGTATTGTTCTTCTCTGTTAGTGTGTTTTGGTAACAGTACTTGTCACTAGCTTCGAGTAACATGATAGTTACCGAAAGGCTAACCTTGCAATGACTCTTCATCTCGTCTATAGTACGATTCGACTCTTGCGAAAATAGAAAAGGTTACAGTAAGAACATGCTTCTGACGAAATCATCGAGGCAGTTTCACTATATGTTAGCAGGACATCCACCTATTAGGCTTCAAGTAACAAAGTCCTTAACATCTATGCATGATTTATCTAATGACAAGCACGTGATTTGATATGATTCATCTCATAGTCGGTCTGCAAGGATCTTGCGTACATATTTGAAGGAGAAAACAATGTTTCGTCCGAATAATAAGTTAGTAGAGATGGGCCTCCTATGG…
>CMONO.g13651.t1 CMONO.scaffold_331_pilon_pilon strand:+ coordinates: 744551..745550
TTTTTTTCCCATTTTACTATCCTGGACCCTTATGGTCTCTGTTCCGTAAGAATTGAGAGGCAAGTTATAATAGGAAGAAACCCGGCTCGAGGGGTTTAAAAAATTTAAAAAATGTATTATAGTTGACCTCAGTCCCAGTGAGAATAAGCTTAGGTCTCTTTGTTGATATTGTTCCAAAAATTTGAATTTTAGAAGTAGTAGGGGTGGGAAAGTCGGTGGGATAGGCTCATCTCGTGGCCGTGCAAAGTGATTGCTTGGGTGGGTCTGCAACGAGTGGGGACCAAAAGGTAATAATTGTTTGGCAGCCAAGCAACAGCTCGTAGAATATGCACATTGTGTGTGCGGTCCATTATCTCGCCGTGTGACATCCGGAATCGACTGGTGGGCCGGAGCTCCCTG…
>DCO_012283 scf7180000986884 length=1843780 strand:- coordinates: 1582930..1583929
TGTCTCTGTTCTATGCCTAGCTGTTCTGGCTGTTTTCCTGCAAACCGGACCCTTAACTTCTCATTCTTCCTCTCTTCTCATTGAACTGTCTCCGTCTCTGTCTGTGTCTCCATTTTCGTCCTTATCTCTGCACGTCTTCCTCATTTCCCTCTCCTCCCTCAATTCATTTATTCGTTGTCACTTACGCTGTGTGTCTTTCAATCTGTTCGAATTTATCGATTTCTTATCACAATTCATTTATCCTCCTCCGACTGACCTTGTTTTGTGCATCAATCAATTCCAGCCACTGACTGCCCACTGTGGGATTGTGCAGATCATTCAATCACTTATCAATATCATCACGCAGCCACTTTTCTCACTTCTTCGCTGTTATCTGCTTATCACCCGCGGCTACAGTCC…
>HBACT.g10301.t1 HBACT.Scaffold1305 heterorhabditis_bacteriophora_M31e_PRJNA13977_core_32_85_1 scaffold strand:- coordinates: 70080..71079
AATTCTAATCCTCAATATTATCGGCTGGTGTTCATCAGTAATAGTGGAGTGCCCGGCTCCTAATTGGTAGCGGCCGCTTAGCAACCCATTGTCAGTGAGGCTGAATTGTCGTTGTGAACGCCAAATCGGCCTTAGGAACCATTTAAACACTATTTGACAGGTTACCATGAAAGTTGATTCAATATCACGTATGATATGAATGTATTATGCATGAATTAGAAGTTCTTTTGCTTATATTTTTATCCGTTAATATTTTCGAATATCATGAACAAATTATTCAAAAACACTCACTATATGGTAAATTTCTGTTAACGTTTTTGGTAAAGGTACTTATCCGCGTTTTCAATTGGGGTGTTTATCATTTTTATAACTTTGAGGTTAGACAGGTGGATTGATTGA…
>HCON_00102890-00001 hcontortus_chr4_Celeg_TT_arrow_pilon length=51826579 strand:- coordinates: 8808157..8809156
TCATGATAAGACTCTACTTTTCTTCGACAAACCTCTGAAGAACTGGCCGGCACGTGCGTAACGAGTATTACGTTTTTCCCTACAACTTCATAGCTACCGATATCTCACGGATCAGATGTAGGGAAGCGTTTTTTGAAGATTCAGTTGTTCGTTTCCCACATAAGTGCCTTTGAGACGAATACGCTGATTACTTATTATCGTTTACAACAGTGAAAGTTTAATAGCATTTACAACAAAGCTCATAAGGCCAGCTGAAAGGGCACGAGAAGTCTCATGGGCACTTGCTAGGAAGGAGATAAGTCATTAACTTGGAAGCTTCATTTTTTGTATATCCTCATGAACTTCATTTTTACCATTACCGTAGTTCTAGCATTCGAACAGTAGTAATTTGATAAGTAT…
>NECAME_05031 KI669016 length=433537 strand:+ coordinates: 89029..90028
GTAACCATGTATGCGTGTGTGTTTTCATCGTGCGATCGTAGCGATTTGGTGTTGATAAGATGCGTATCAACTGTTCGTTGCGATTTCATCTAAACGGGACACTCAGATCCATGATAGTGATAGGAGACAGCGCGCGATCGCCTTTTGCACCACCGTCACCCAACGACGCACACAACAAGCGTCTTTTTTTTCAGCGTCGCACCTCCTCCACTGATTCCAGACTAGGCGTCATTGTTGAAATCTACTTTTCAGCATTAATTGGGTTCGGCTTCTCCGAACTCTGTTGATGCTTTGAAAGTTCTGTGCGCTAGCGTTGACCATAAGCGGATGTTTGTCTCTGCTGTATTTCGCAATAGAGTCAGTAATTTCTGGTTATCCTCACAAATTTTCCCATTGGTC…
>OTIPU.nOt.2.0.1.t02762 nOt.2.0.scaf00004 oscheius_tipulae_CEW1_nOt2_core_32_85_1 scaffold strand:- coordinates: 305747..306746
CTGTTTGTGGGAGTCTCGCGGAAGTGTATTCATAGCGAGCGCCACTTGCGACCTCTGATAAAATGTTTACCTCGCAGTTCATTGTCCGCCGAGGCTCAAGGCTGTCTCTCTCTCTCCTCGGACACTCGGTTCTGTCCAACTGAGTAGAGGGTCGACTGAAAGAGCATATGGCTAAGAGAGCTTTATCCGTTCGTTATCAGGCCACGGCCGAATCGATTTTTCGGCCTCTCTTCCCTTTGTTGGTGCTCTCGCCACAGCTGGCGCTGTTAATTGCCGACCAGAGTACCCGTCCCATATCATCAGTCGCCTCAGCTACCATTTCTGTCTCATCTATCACTCCTAATCAAATCTTATCTGATAAGAACCGCCCTCTATTTTCTCTTGTTTACGTCCCTCAAA…
>PPA01540 PPA_ChrIV strand:+ coordinates: 24204655..24205654
CAAGCAGGATACAGCTTGCGATTTCGACGGTGTGTTCCGGCCTTGTCCTGTCATGTCCTTCCGATTTGTGAGAAGCTGAGCCAATTCAGTCCAATCAATTGATGGGGTCAACCAATCTTCACTCTTGAGTGACGCAAGGCTGCATTCATTCTGTCACACAGTCAGCTAATTTAGCATTGCGAGATAGATCAGAGCCTAATTGGTTGGTTGTCTCCCCTCCCTAGTCAGTCCTTATCGACGGATTGTATCTATTGAGGACACATTGCCCGCTTTCACCCTGTGTTTTACGCGTATCTCCTCCCTTTCTTCCCCCCCTCCTATCCCTTCCTCTTCCCTTTCTCCTTGTCGCTGATTCGGTCGATGATTATCTGCTACAGTGATCGGTACCCCTATCTGTCT…
>MBELA.g16326.t1 MBELA.09160 mesorhabditis_belari_JU2817_v2_core_32_85_1 scaffold strand:+ coordinates: 13078..14077
CATCGAAGTGACAAAAGGCCCTTGATCCGATCGGAGACTGAAAGGAAAAAGAAGTTTTGAAAAGGCTGAGAGAAAGAGGAGTAACTCTACCGTCAATCTTTTCCTTTTCTTCTTCTACTTTTTCTCTTTTCCATCATTTCACAACTCTTTCCACTTGTCGATTTTCTCCTTTTTTTACGCAGATTTTTAATCTTTTCATATACGAAGAAAGTGTGTAATAGATGTTCTTTACTCAGTTAATCTTATCCAAATTTCAGCCATTAGCTAGCTCTTGCATTGCTCTATAGTCTAAAGTCATCTGTGATCCATTCAGAATGCCAGCTTCATATCCTCAATCTTATCCAAATTTCAGCCATCACCTAGCTCTTGCATTGTTCTACAGTCTAAAGTTATCTGTGA…
>POXYC.g21171.t1 POXYC.scaffold1979size21290 poikilolaimus_oxycercus_v1_core_32_85_1 scaffold strand:- coordinates: 8999..9998
GCCTCCTCCCCCTCTTCCCTTCTGATCTTATCAAGCCGCGTATCAGCGTGTTCGAGGCGCGCGAACGTGTCGCCGGAGATTGGATCAGTGCGCGACGCGACGAGATCCCATCAACGCGCAGTGATCGCCTCTGCAGTGATGACGATGGTCGCGTCGCCCGTGCCGCTCGCCACGAAGGCGCCTTCCGTCGTCGTCTCCTCACAACCTCCGCCGAGGCCTCCCTCGCCTCTCTCCAACGGCAATGCAGCTTGCGCCTCCTGCCGAGCCCTGCACGCCGACCTTCGGCAGAGCGTCGCGCAGATGTGCGAGAAGCTAGACCGATTATTCGTCTGCGTGGAACGCCTTGTAGCCGAGAGGGAGAGTGACAAGAAGAGGGACGACGACGAGGAGAAGGAGGCT…
>Minc3s09190g43001 FXSY01009191.1 length=2973 strand:- coordinates: 2631..2973
CTTCATGAAAATCCTTTATTTTTCTGTTTGTAACCCACTACACCACAAAATTAAAAATTTTTTTATTTTTTGATTTTGCTTCTTTTTGGGCCCAAAAAGTTAAAAATAATTTTAAAAAATTTTAAAGAATTTTTAGAAATGTTTTCTTGGTTATATGATAAGGAAAAGTGAACAGGGGGTGTCAAAAAAATTTCTTTAAAAATTTTCTCCCCCCATTAAAAAAAATTTTTTTTTCCTTCAGTCATTCCAATTTTCTTCTTCTGATCATCTTCAAAACATTTCATCAACAGATTTACTTAATTCAAAAAGTACAACAGACGAATTATTAGCCCATTTACTTTCT
>SRAE_0000031100 SRAE_scaffold2 strand:- coordinates: 113189..114188
TATCGTAATAGTACTTTTCTAATTATATATTAGTTTTGACTTTAGTTTTATATTTAATCTTTTAAAAACAGGAAAAAGTATCTGTTTATAAAATAATTGTTTATGATTCAAAAATAAGTAAAAAAGTTATATTTAATTTAGAATATCTTTGATATACACCTAAAGTAAATACCTTTTAAGTAAACAATTATCTTTCATAATAATTTTAATTTATTAACATTACTTCCTTGTCATATATATATATATACGTATATGATTACGGCATTTTTTTTTTAAATATATTATTCTATATAAAGTCATAGTAAAAGAAATAAATTATTAACTTAAGATGACCAAAGCATTTTATAAATCTACATTCTCAAATGATTTAACAGCATGTGGTTGGCGCCTCTTCTACAT…
>L596_945666 X length=20922283 strand:+ coordinates: 14219610..14220609
TCAACGGTCGAGTGACTCACTGAACGAGTACTGAACGACGGCGACGTTTCGCCACTTCGCGCGCCGCCACGAAGTCGACCGAGGCGACGACGGTGGCAGCAGTTTTGCTTGTCACTCGCCGGAATTGCAACCCTAACTTACTTAATCCGATCGCGTGAGATTTATGTGTGTCCGTCGCGCGTTTATTCATTCACGTATTAATTTTGTTGACTTGTTTAACTATTCTCCGTAAACAGAGTTACGATAACTACTTTGATGCCACGGCTGCCTTTAACTTGTTCTCCTTCGACTTCTCTTTCGTCTTCTTCTTTTTCGACGTGACTCATTAACGAATCTCTCGCAGAGATAGATGCGACTTGATGGGGTATAGTTCATTGAATAGTGCTGCTGCTGCCGAAC…
>Bm4254 Bm_v4_ChrX_scaffold_001 strand:+ coordinates: 4712470..4713469
AAAACTGTTCTATTGATGCTATTTCGGGAATTGTTTCTTCCAGTGTTGATATGCAATAGAATATCAGTTGAAGTTAATAATGTATTCATATTGAATAGTCGATTTATGATTGCTAAAAATATGAGGATATGGGTAGGTCGTGAGGTAGCGGGTTGGACGATCGGAGATATGTAAATAATGAGGGAATAGCCTCTGCGGAGAGGCGTGGCTATCATCTGGTGACATATGTGTGATTGACCTGTACGACACACAGCTGAAAATATTCGTGGTAGCAAGTAGTGTTGCAGTTGCGGTGGCGCTGAATCCAGCAAGTACTCAAATAAGCAAATAACATTTCGTTATACTAATCTAGGCGACAACTTTACTTTATCATCGTTCGACGATTAACCTAGGTGACAA…
>EFO21032.1 JH712136 length=257953 strand:+ coordinates: 115229..116228
TAGGGGGTTGGACAATCGGAGATATGCAAATAAATAACAATGAGAGGATAACCTCTGCGGCATATGAGAGGCGTGCCTATCATTTGGTGACATATGTATGATTGACCTGTACGACACACAGTGGAAAATATTCGTGGTAGCAGGTAGTGTTGCAGTTGCTGCTGGCACTGAATCCATCTAATACGCAACTGAGCAAATAACAGTTCGGTGTGCTAACTAAAGTGACAACTTCATGTTCTTATCGTTCGACGACTAACCTAGGTGACAACGTACTCTCCCCGCTGGTCCCACTCTTCCTCCTTTTCCTCCTCCTCCTTCTCCTCCTTTTGCTCCAAGTGACCGTGTTGTGAACTGGTTTTGCAGAGGGTACTGCTGGTGTTCATTGATGTGACTCATTGA…
>AgR020_g090_t01 AgR020 length=3489138 strand:+ coordinates: 1297019..1298018
CTATCGAGATCGTTTTTCACTCAAATTTCTAGAACTTTATATCGAGATCAATATTTTCTTATTGAAATCTACATTCAACGATATAATCGTTCTCATCTCGGATTCTCTACTGGGGATTCAGCTTATTGTTCATTGTTGTATTTCTCCTCATAAATGTTTTAGAGAATTTTTGAGTTTTGCGATCATTAGCGATAATTTTTTTGTCGATTTCAAGAATTAAACTCTATTAGCTATCGTTATCGACTCATTTATGCGGAAATAATATGCAATATTATAGAAGATTTTCTACCCCGCTTTCTTTTATAGTGGTAAAATATTCTCTCTCTCTTTTTTTTTTTTTAATCTCAAACCTTTTATCGTATTTTTTTTAACCGATTATGGGCATTAAACATCGTTATC…
>ALUE_0001545901 ALUE_scaffold0001994 length=36900 strand:- coordinates: 29630..30629
GTATGTGAATGATTGTGAGAAAGTAAAATATACCGAATTGTATTTTTGCCGATCCATTAAAATACTCTGTTTAAAAAAAAACCCTCATTGATTTTGTCACTCGGCTAATATAAAATGTTTGCAAATTTATTTTTATCTTCAATTATCATAGAGATTGATGGCTCATAGTATGAAAGATGTATAGGAAGATACTCTTTGATACACACATCAGAACCTTCAGATTTTACAGCCATAACTTGGATTCGTCTCCGATTGAAACAACCCGGCAAACAGACAGACAAACGCGGACACATGCAGACATATGCACAGACATGCCGGATTTTTTTTTTTTTCATAGCAATTTTACGAAAGCACACACATTGAAAGAAATACGAGGGGATAGCGCCCCTCATTTTTTTT…
>TCNE_0001218501-mRNA-1 TCNE_scaffold0001805 length=39107 strand:- coordinates: 22686..23685
GACACGAAACTCCCAAGTAAAATCGCTTCGGATGAGGTCCCCGACGAATAGAAAGTCGTTCGCGGAAGATCGAATTCTCTAAACTTTCATCCATTGAAGTTCCACGTCGAAGAGAGACATGGTCCACTTCCAGCTAAAAATAGTTCGCAGCAGATCGCTTCTCATCTCCCATCGACACTCATTTTGGATTGCCTACTAGGATGGAAAGATTTTTCACCATCCGGATCGCATATTTTAATGCTTTTTGAATGTCTTGTTTGTGCTTCCTCATCCCCTTCTTTTTTATTTTTTTAAGTCGTCTTATGGTCTGGTCTTCCTGATCTGGGCTATTAGCCCGTGATATCTCGCCCATATTTCTTTATGAGATTTGTGCAGCTGGACCAGAAAAAATAAGTTAAG…
>SBAD_0000818101-mRNA-1 SBAD_scaffold0004433 length=16393 strand:+ coordinates: 3144..4143
GGCGACGGTATTTCAAACACCAATGGCTAAGGCTTATTTCTGTTGGTGCAACATTTCAGCAAATCAAGTTGCAGCAGCGTCTCACTAGGTTGGTTAATGTGTTCAATAGACCGCGTCAAGAGAGTCGCAAACAGACCTTTTTAAAATTATTATGGCGGTAATTTTTGGCCTTTCCCAAAAAACTTCATTACATTCAAATCCTTACTCAATGTCGTTTTGTTGTATTATTGACTTGTTATACATGACCAGCAGTGATTCTTTTGCACACAGCTGAGTCACGTAAATCAATTCAGACATTTTGACCAGACAGAACAGGGTAGGGCAGGGTTCATATCCGTATGCGTAACAGCTTTAGCCAGTGCTACCAAAAATTACTGACCGCCACGGTATTACATTCTT…
>nRc.2.0.1.t15145-RA nRc.2.0.scaf05202 length=15870 strand:- coordinates: 13967..14966
ATTCATCTGTCGTCAGGTAGACATCCAATTTCTAGTATCTGCAACATAAGTGGTCAAGAAGTAGTGTATTCTAACAATAATTCAACTTGCAATGTTTAAGCCCGCGCTTTGAACCAGAAGCGATATTTTCATTTTATAAACCACTCAGTAGAATTTTGACTTTTTTCTATCCGCTAATTTCTTTAGCTGTTACATCTTTCGTATTTGTTTAATGTTTACATTTACGATTCCTATCTAATAAATCTTATCTTATCCTATCAAAATGCACGGAATTTGGCATCTATTTTGAAGAAATTGTCTTCCTTTTTTTCTGAACAGTGAGTGCTTGTTCCCCTGCCTCCCATTGGCTACGAAAACGGACCTGTTGCTGTATTTATCCAGCCGCAGAACAATATTTCT…

## Sheet: 3'flanking
ELT-1
>W09C2.1a IV strand:+ coordinates: 9620147..9621147
TATTCATGGAAACCTGAATTTTAGATATTGTTAATAAGGATCAGCAGATTTTCGAGAAAATTTTGCTTAACATTTCTGTAACTTACTCATTAAAACTCATTAAAATGCTCAATAAAAAAATTAGGTTGTCGAATTGAAAGTTTAAACAAAAATAAATGTTTGTATTAGGTTGGTCGAAAAGTCTTTGCAAAATTTTGATTTTTTTTTTGGAAGTAGTATTTTTTCAAAGCGAACAAGATTCAATGGGTAATATATTTACCATTAATTCCTATGACTTCTTGCCAACACAACGGAAGTTGAACAGTACCCTCCGCCTAGAACTCCTGCGATTGGGAGGCAAAGAAGTCGTCCAACCCCGTTTCGACGACCTTTCGATCATGAAACTTCTGCCCGGCAAGG…
>CVIRI.g5548.t1 CVIRI.scaffold00329 caenorhabditis_virilis_JU1968_v1_core_32_85_1 scaffold strand:- coordinates: 19588..20589
ATAATTTTAATACTTGATCTAATATCGAATTCTTTAATTTTCCCCCCAAACCCCCTCTTGTTTTTCCTTCTGTGATTCTCCTATCTTGCCCCCTAGACCATTTTCAAAAATTATGTGATACAAATTCATTCAAAAATAATATTTATTTGAGCTAAGCTAAACAAAAAGTGATAATCAAAAGCGATTTTTTTGGGTATAGGTTTTTGCTTGCAATGATCAACACCATTCTTCTTCTTTTTTTTCGAATCCCCGTTCCTCAGTTTGCCTTACTATTTCTTATGTATTATGATTTTTTTCCCTCTCATTTGCATTCTTTCAAGACATTTTTTGTGAATTATATTTTTTCTATTGCACCATGTAGAGTTGTGATTACTTTTTTTTTGAAAACATTCCTGATAA…
>CPLIC.g403.t1 CPLIC_0517.scaffold00043 caenorhabditis_plicata_SB355_v1_core_32_85_1 scaffold strand:- coordinates: 31640..32641
ATATTATCCAGTCTTCGAAGATTTAAAAATGCTTTGTGAGTAGTCATGAAAAATTTTACAATATTTTATATAAAACATTTTTAGAGCTCATGCTTTCTTGCCTCTCATTCATACGGTGTGTAAATAAAACAAAGTATGTGCAAATTAGTGATAACCCGCATTCATATCTATTCAATTATAAATGGCAGTTTAAAAGTTTTGGATTTAGCGCGTCAGCTAAACGTTTAATTTTTGGGAACTGTAGTTTTTATATTTATAATCCACCAAAATGATTATAAACAATTATTAAAGCGTTTTGGTGTTCTTGTTATTATTTGTTAATATTATTGTGACTCGTTGCTATGTTAATATATTATTTATGATCAATCTACGAAATAAAGCATTGTTTTCATATAAAAG…
>CPARV.g12267.t1 CPARV.scaffold03597 strand:- coordinates: 46445..47446
ATAGTAGTAACAAACGAGTGTGTACGTGTTGAATGGTGTGTCGACTAATCCGGTATTGCGTAACACCATTTTTCACCAATTTAACTGACAACCATCCTGGGTATATCAAGTTACTGACATACATACACCCCACCCCTTTGTTTCTGTCAAATAGTGCAATACAATAACAATCCTTAGTGCCGGGGTGTTCCTAATCAGAATCGGAATATTTATTATGAAAATATTTACGAAGCAAAAACTTTACCTTTCAAAATCATCCCCTGTGAATGTTGCCTTCTTCTTCCCAAACAATATTCCACAATCATCTGCATTCCTCCTTTCTTCCCTCTCTGTGATACATAATAAAAATACAACGAACTTTTTTGGAACTAAACTACATGAAGCACATAGAAGCATGGC…
>CMONO.g13680.t1 CMONO.scaffold_331_pilon_pilon strand:- coordinates: 915825..916826
AGCCCTTCTGATGCGTCGCATCGTCGTCTTCTTGTCTCCAGCGTCCGCTGTGCAATTCACTGTCCAAAGGGGTATCCAAATGTCTATAAAATACGCATCACCCAGAGTTTCTATTTTCACAGAAATAAATTTTGATTTTAAAAAAAACGCCCAGAAAATCTCATCAGCCAGTGCAGGGGTGACTGAGGGGTGATCCCTCATGCAATCACCGTTTCAAAGAGCGCATAAGTAAATTAATAAAGCATAGGCATTAATACCATTTTCCTAGGGTCATTGTTATTTGTTTTAAGAGCTCACTGAAACCGTGATTGCATTAGAATCGTTGGACGGCCTGGGCCGGTCCTCAGCCACGCTGGGCCTTTTTTGACCTTGTTTGTTTCGTTATTTGGTCCCGGCATC…
>DCO_011600 scf7180000986856 length=893859 strand:- coordinates: 780085..781086
CTTTATCTTTTACGAAATCGTTGAATAAAGAAAATGCCTATGAATTGTAAGAATGTTGAGTTGGCACAAGATGGAGATGTTTTGAAAGACAGGAGGAGAGAGGATCGGGAATCTTGTGCAGAGAAAATTCTTGAGCAAGCACTATTCAGTTTTATCGATTACAGAGCATGGCAAAAGTATTCGGCCCAAAATGATTTCATAAAGGTGCCGATATAGGTGTGTGGAAATTTTCAGATACCATTTTCGTATTTCCATATTTTCATATTTCAATCCTCATAACCGTCAAGTTAACCATGTTTTGTTCAGTGTTTTAGCTTATCGAAGTCAAGTCTAATGTTCTTCGTGCAAATACTTTGCCAAACCCTATACAATGAAAATTCTTGCTCATAATCAGAGAAA…
>HBACT.g6767.t1 HBACT.Scaffold1338 heterorhabditis_bacteriophora_M31e_PRJNA13977_core_32_85_1 scaffold strand:+ coordinates: 63188..64188
GTTTGAAAAATATGTAACTAACTGTTTACCCACATATCCGGTCACTCAGGTGATATTATGCTACGCAATTACAGTATTGCGCGCATCAAACGCACCGACCCTTAAATTACGTATGGCATACAGATGGATATTTGATAACAGATCGCTGATTTTCTTAGTGACTTTTGAAGCGGCTAACAGATTTTTTAAAATTGTTTATTACTTTTGTATGATCTTATTTACTGTCTGAAAGAAATTAGATTGAGTTTAATAATTTCTATCTCAGTTTATACTAAGCAATATTTATTAGGTAATTTTAGACCTGGGCTTTTTCCATGATATAAGTATGGCTTGACCAAAATATGCTTTAGGTTGACCGACCACTAACTATGAAAAAAGAAGGAATACAAACGCGGAACA…
>HCON_00125950-00001 hcontortus_chr4_Celeg_TT_arrow_pilon length=51826579 strand:+ coordinates: 44263750..44264750
GTGATCTAATTTTACGTGAGATTGTTTATACTTAATAAATTAATTTATAAATAAACTTGTAACTTTTTTCAGAAGTAAAGGACAAGGGAATAGACAGTGTGGGTGAAAGATGGAGAGTTAACAGCATGACAGGCAAGTGGGAGTCTTTCCGGGCCCAGAGTGGGGCACGGGTTCCGAGCTCCTTTCGATGGAGACGGAGGTTATTGGTTGTAATCAGGTGTTAATCGAAGTTCTTGCTGATCAAAATGAAAGATTCCCGCTCCTGAACTTTCGGACTCTCTACGTACGTCTTGTTCTCTTTACAACCTTTGAATAAAATAAAAATTGGGCAGGTATTGACACAAGTCTGTTGAGAAGTCACAGTGTCAAAAGGTGAAGTCCTCACTCATTTGGAGTCCC…
>NECAME_16833 KI657768 length=33733 strand:+ coordinates: 27442..28442
TTAACGATACAGGCTGCCTNNNNNNNNNNNNNNNNNNNNNNNNNNNNNNNNNNNNNNNNNNNNNNNNNNNNNNNNNNNNNNNNNNNNNNNNNNNNNNNNNNNNNNNNNNNNNNNNNNNNACAGTTTCCTCAAGTTCACTTCTCCGCCTGAATTCCTCCCCGTGCCTACCGTATTTGCCTACATTTGTGTACCATTCCTGATACTCGTTCTGAGTTGTGATCGCTCGAGTCCGCCAGCATATCTCCCTCTGGTCCAGACTGCTGCACAGGCTAAGGGCCCTACACGGCTGCACCATAAGTGCTGTTGTCTTGTACAGTATGTGAAGTATTTATGGTTTATTGTAGAATTTTTATTCCTCTCTTGAACATATTGGGTATACGTTGTCCGCCGCATTATCGT…
>OTIPU.nOt.2.0.1.t02706 nOt.2.0.scaf00004 oscheius_tipulae_CEW1_nOt2_core_32_85_1 scaffold strand:+ coordinates: 151845..152845
ACCACCCGATGTCCTCTCTCTTTCTCTCCCAAATTGTGATTTCCAAACCCGCCTGTGCCAAATTGTACAGCATCCCTATTTATTCTCTATTATCACTGTCAGATTTCCTCAAATTGTCTGGGTCAAGCTTTGTTCACTTTCTGTTCTGTCTCTCTCATTTATGCTGTTCAAAATGTGCTTTTTATTGCGATCGAGATGGAACTCTTTGAGAAAATAAAGATATTTAACGAAACTTTCTCATCCAATCATGGGATTACTGTAAGTCATCCCTGCCTTTCGCACTTCCTACTCTCTAATAGAGCCAGTCTAATCTTGTAATTATGGGAAAAGGAGGAAATTCAGTCAAGGCGGCCTGTCAAAAACGGCAGTTAATCAACGCTGTCAGTTTTCGTTTCGGAC…
>PPA38599 PPA_ChrIV strand:+ coordinates: 18987175..18988175
TCCATCACTCTCTTTTTAACCTTTTCCATTGATCAATTAGATGCAATATGTGCTTTACCATAGCTAAAAGCTCAAATAGCTAGTTTTATCGTTGAACAAGCAATAATGAAACCAATTGAAGAACGAAATTTCAATAGTCTCATATACCCGTACTTCCCATCCAATATAATTGAGCTTTTCCCAGTTTCCTTCTACATATCACTCTTAATTTTCTCGCCACTCCTTATGTGCCTTTAGTCACGTTAGATTACTCTATTGTACAGAGCTATAATCAGATATAAATTAATCAAATATATACTTTATTTAATTGTGTATCTCATTATCTCTTCCCCTTTTCCTTCATTTCCGAGTGTCTCTCTTCTATTTATTATCATTCCATTCCCAATCTCTTCATTACCA…
>MBELA.g15966.t1 MBELA.08808 mesorhabditis_belari_JU2817_v2_core_32_85_1 scaffold strand:- coordinates: 69720..70721
AATTTTTTCCAAAAATCTTCTCGACAGATCCCTAAAAATTTGAAATAAATCTCTCTGTGATATAAAGATAAGAAACCAGTTCCCATTCTTGGCCAATTGCCCCCTCTCCCCCCAGAGATTGTGATTCTTTACAGAGCTATTTTCTCGTATTCTCCTCTTTCTCAAATGTTAGGTGCAATTAAAATTTTTTTATTAAAAGTTTACAGTTTTTCTTTTTTTTAACTCTTAACTCTTTTCTAATCTTTGTGTGTAAATTTCCATATTTTAACGGGTCTTCTTTCAGAATTTTGAGATCCATCCCTCATCGATGCAATATTTTCGCCAATTGGATCAATTTCTTCAATTTTCCATTTCTATGCTTTTTGCCCGTGTGTTTGTGCCAAAATTGCCTTTTTTGTG…
>POXYC.g13756.t1 POXYC.scaffold882size33806 poikilolaimus_oxycercus_v1_core_32_85_1 scaffold strand:- coordinates: 10698..11699
GTTCCTTCTTCCTCCTTCTTCTCCCTCTCTCAACTCTTGCAATCGACTCCGAGTGATTCCTCGGAGGTGTGCGGGAATTTCGTGAAGTCTCTCTCTTCTCTTCTCTTTCCTTTCGTGCAGTCAGGTGTCCCACAGTGCCAGAGTGTACAGACTTCTTCTCTCTCTATCATATTCCGAGCCGTATGGGTGCTACGAGCTCTTCCTCTAAATTATCAGCGTTGTGTGTGAAGAGGTGCCATAGGTGTACAGACGACGACCTTTGCCTCCTTCTCCTCCTCCTTTTCCTTTCATTGTGATAGTTTCCTCCTTGCCAGCTAAGTGAAGAAATAAATGTCAAGCATGACTCCTCCTCAGACTGAGTGTTGAGGCGACTCCTCGCCACGCAGAAGATGACTGAGT…
>Minc3s00260g08845 FXSY01000260.1 length=94157 strand:- coordinates: 78687..79688
AAAATTTTGTGTAGGACAGGACTTTTCCTTTAAAAAAATTTATTTTCGACTTGCCAAATAATTTTTACTTCTTTTCTTGCCAAAATATATAGGTAAATATTTTTATCATTTATTTTAATTAAAAATACAGTCGGGCCTCTCATTATAAAAAATACTTTTTTGGGTGGGGACACAAAAATGTCATATTTAAAAGGGTATAATTTGGAATTGAAAGTATTCTCACCTAAAGGCTTGGAGGAATAGAATGAAATCGAAACTTATTTAAATTTTGAGGCTAAAAATTAAATTAGAGGTCCGACTGTATTAGGGACAGGACTTGGAAGAGACTTCGAGTTTGAAATGGAAATTCTAGAAAATCTTAAAAACACAAGTCTCAGTCTCTTGTAAAGACTCTCCCTT…
>Pan_g22783.t1 KB455561 length=651347 strand:+ coordinates: 429529..430529
ATTTCCGAATAAAAGCTTCTCATAAACCTTTTTAGTATTCTTAATAAATCTTTCCTCCTCTTTTAAGCACATTCTAATGCATTTTGTACGCAGTTTTGTCATTGTTACCCTTTTTTTATTATGTCGGTTTTTACTTTGCAGTACACTGTATTTTAAGATATTTTATTTATCATAAAGTGTCACACTTAAAGACTAATATGTTTAAAACAATTTAAAAAAAAACCAACGACAATGCCGATGATGGATATTTATTCGTTAGAGAATGTATAGAAATAAGTTAAAAGATAGAAATGACATACTTGTTATGATGGGTTGATACAATTACCAGCCCTGATAAGTGATAAGTTGTATAAATGTAATAAGACTAATATTAGGGGCGATTAACATGATTAGTATTTC…
>SRAE_X000219700 SRAE_chrX_scaffold5 strand:+ coordinates: 77671..78671
TTAGAAGTATATTTTATTAAATGAAAAAGAATTGAAATATAATAATAATGCAAAAAAATGAAGAGAAACAACAAAAAAAGAAAAATAAATAAATTTATTTATTTGTTTTCTTTTTTTATTATTAAATCAATTTAACATATATACAAGAGACGGGATAAGATAATTCATTAGAAAATATTATTAATAATTTTCAAAATAATAACAAAACTTTAAAATATAAAATTGTCGGTGTAATTATTACCCATCAAACAAAAATATACTATTAGAGTTATTTTTTTGTCAAATTTTAAATTAACCAAAAAATAAATTCTAATTAAAAATATATGAGAAATAAAGAAAAAAAAAAGAAGAAGAAGATAATAATAATAATTGTTTTTATGGTACCATTTAAGATATTAA…
>L596_947077 X length=20922283 strand:- coordinates: 18781510..18782511
ACGGAAAACAGAAAAAACAAACGAACAAAGAGCGTTTTTGACTTACAGCAATAGGCTCATTGTCCAAAAATCTTGTTCGGTTCGTAATGACTTTTTTTCTAACAACAATTTTTAATAAACAACCGTATTTTGGCTAGATTGAAAAAATTCTACGTGTTGGTTTTGAATGACCGTGTTTCTGCAATTTTAATTATTTGTGTGTGAACGTCGTTTGTTCAATTTTTCAATAGCAAAGCAAATTCCAATTTCAGCAAAAACGCTTAAGAGTTTGTGCAAATTTTGTGGGTTAACTTTTGTAAAAACAAATTTCAATTGCTTTGAATTTTTAACAGTTACATTTGTACAAAACTTTAACAGATTTGTGTGAATTTTCTGTGTTCAACTGTACATTGAAAACGT…
>Bm6246 Bm_v4_ChrX_scaffold_001 strand:+ coordinates: 5050117..5051117
TTTTGTTTCCAAATTTTTTGAATCAATCTTGCATGCTTGTGATCCATGAAAAGCGAGCTTTATTATTCATGCCTTTCTTTCTTCTGTATTTCTTCCTGAAACTTTTTTCCTTCGAAATATATTTTCCTCCCTTGTTTTTGTTTAAGACCTTAAAATTTGCTGTTCCAATTAGTTGAAGCAATTGTACATTTATTATAGAGCAGACGTAAAATTAAGGTCAGATGAATACGTATTCATATAATCTTTGTTAATAATGAAACAGAGCACGCAATGACCTCAATCACTCTTTACATAACCAAATGATAAAATGGTAACTTTCTAGATCTTCTGTATAATGAATTTGTATGGCTTTGTTCTGTTTATTAAATGGTTCCTAAAGTGCCTCCTGTTTAATTCATT…
>WBA_0000459401-mRNA-1 WBA_contig0000787 length=13482 strand:+ coordinates: 2934..3934
TTTAATTTCACTTTTGTCTTTTATTCATGTGAGATTCCCAACAATTTCAAGAAAAAATTTAAAATTATAGCATATTCACCTCTGTCTGCATTTTAATCTTTTCACACGTCCGAATTTAGTCGATTCATTGAGTTTTTAAAAGTTTACTTAGGCCGCCAATCTTTTTTTTGGAAATTTTATTTGTAGCCCCAAGAATAGTCAGAGTGCAACGTCTCACACTACTGATTATCTGATAAAAATACTGTACCAAAAAAGAAAAAATGGATGAAAAAAAAGTTTAAAATAGTTATGCTTTATACCTTACAATGTTTTGTCGGCTACGATATCAAGCGTTCTTATCAGCCAAACATGTATCAATATATCATCGTATCGATGTGATAAATCTTTGATATATTAGGA…
>EJD75720.1 JH712113 length=331019 strand:- coordinates: 203639..204640
ATTGGACCACTTTTCTAAAAACTTTCCCTAACTTCGTTTCCGAATTTTTGAATCAGTGCATGCTTGTGATTCATGAAAAGCGAGCTTTATTATTCATGCCTCTCTTCATTTTGTATTATCTGCCTGAAAACTTTTTCCTTTGAAATATATTTTCTTTCCTTGTTTTCTGCTTAAGACCTTGTGATTTCCTGTTTCACTCAACTGAAATAATTGTGTATTTATTACAGAGAATGAGAGATAAAATCAAGGTGAAGTGAATACGAATTTCGTATAATCTTTGTTAATAATGAAACAAAGCATGCATCGACCTCACTCACTTTTCTGCATCACCAATGATAAAATGGTAACTTCCCAGATCTTCTGTATAATGGATTTATATTGTTTTGTTCTGTTTATTAA…
>AgR009X_g139_t03 AgR009X length=6042694 strand:+ coordinates: 2293546..2294546
AACTGTCATATAACGAAACGCAATGTCTCCTCAGGTGTCGCTTTTTCATAAATTCCCCTTGGATAAAAAAGCCGGCGCAAATTATGCCTTCTGATACTGATGTTCTAGAAGGCGTTTCGATTTTCTGAGGAATTGGGGAGGGGGAGAGGGGGGGGGTGATCATGAGACGATTACACCTTGCTCCAGAGCGGCTTTAAAATTCATGTTCGTAACAGATCGTAATGGATTTGAAGCCAACGCAGGTTTTGAAAACAAATTTGTAGATTCGAAGCTAGTCCCGTATCCTTAGTCGTTACGTTGAAGGTTTCAGCAATGGTCTTTATTGAATAACGAGCTTAAGAAGTATTTCTGAGACAGATGAAGATGTAACAAGGCTACAGATTTAAATGCCATTTCATT…
>ALUE_0001181001 ALUE_scaffold0000919 length=69842 strand:- coordinates: 28464..29465
AAGATTTCATAAGTTCTTCTCCCAATTTCTCTAATATGACCATTTAGCAGAATCGTTTTGTTCCCATGCATCGAAGAGACTATCAGACTGTTAACGTGTTGCGTGCTTCAGGGCGTCATGAGCTGAGTGGTGTTCTATGCTTACGGAGCTCTAAGGGGTTTTCTCAGCCTTTCAATGTATCCAAAACATTGGTTCATGATACTTCCAGGTGCCAATGTGCCAACTTTAAAAAGTTCACAAAGGACAACTGTATAGGTTTCCCCCTGCATAATCGCCGATGAAGCCTCCGCTCCATCTTGCAGCTTTCCAGATATGAGTTTTCCTTTTGTCCCGACAACCTAACTGTCCTCACGTTCTTTACCTGAGCTCAAAACCATGTCCGGACACTAGGAGAGGAAA…
>TCNE_0000673201-mRNA-1 TCNE_scaffold0000200 length=100346 strand:- coordinates: 28445..29446
AGAGTTAAGCTGACAACCCGAAAGACAGACAGAAACCATGGGAAGGAATGCAAAGCTGATCATTATCAAAATATTCATATAGTGAAATTTGATAAGTTATTTTAACCCGAGTTCACCTAGTTCGTAATGGAAACTTTCATTTCCTTCTTCTAAACTGTTACTCTATAACCGATCTGTTGAGTAACTCTTTGATTTGCGTATACTGCAAGACTCGCATACTTTAATTTGTAAAGCATGTGAGCTTTACCTTCAAACAGATGCACTGTTTCAAAGCGTTCACTTAAAAAATTAAAAGACGGCGGCTGTAATCACATCTCCTAGAAAAGCGAGGCGCTTAAGTTTTTCGTTCTGCAAGGATAATTTTTAAAAATATATGTGTGTAACCTATATACANNNNNN…
>EFV55318 GL622788 length=5663831 strand:+ coordinates: 3129956..3130956
ACTTTTGTCGTTCAGAGAAAAAGCATGATCATTATTGTTCTTCAGCAAGTGGATGATAATATATGTCACAAGCCAAAAACTGTCAAAATATGTGTCGCCCGGTTTCAACTTTTAAAATTTCTTCTTCTCAATTCAACTCCACTTTACACTCCCACCACCATTTAACAACTCAGCACGGATTGATTGAGATTGATTGGAAAAAAATATTTCTATAGCTGTAATTTATTTTTCAGCATCGCGAATGCTTCCAATCTTTCTTTCTTTCTCTTTCTCTCTCTCTCTCTCTCCATTTCTCTTTCTCACTCTCTCCCTCTCTCTTTTTCTTTCTAAATGCAAAAATATCTATTCATTTTGGCTGATGATACCAAAAAATCCCGACAACAACTTAAACGTGGAAAA…
>T4A_1662.1 scaffold62s length=206864 strand:- coordinates: 8421..9422
CAATTGTTTTGAAATGAATTAGTTTGTAAAATTATGCAACACCTTCATGTTCAAGAAAAAATGAAAAGAACAAACACTCTTAATGATAAAATCAATGCGTAAAAAAGTTCAACTACAAGCATGCTTGTTGTAAAGCATAAACAAAAATCAAGCACAGCAATTTTTTAGCAGAAAAAATCAGAAATTTCTGCATAAACTTTATCAAAATGTGTCTCTGCACTATTATCAGAATTTCATTATTTATTGCATGCCTCAGTATGTTATTCAAAGTCCTATTATTGTTCCGTTTCAAACATCAATTTTCTAACAGTTGGGCCGTTAGAACTACTGCTAACAAGATTCACCACCTATTCAAAATTTTTGTCATTGCTTGACGTTATTTTAACAAAGATTTATTTT…
>TMUE_3000013053 TMUE_LG3 strand:- coordinates: 2558386..2559387
GCAAGACGCGACAAGTGCACCCAAACGGGGGTGACATTTCCCGAGAGCCATCGTCAGCGCAAAAAGATGATCGAAATGGACAGCCCATTGGCGCCGTCCAATGAGGACGAACAAATGCCGCTAAAAGGCATGCGCTGCCGACAATGCGCGAACTACGAGGCTGAGAAGGCGCCAAAAAGCTGCACGACAACTAAACATAATCGACACAACGGAAACCGGAACGCTTAGAGGCTGCCCTTGGCGCAACGGCCCCGTTTTCCTTAATCGACATCTCGTCTGGAGTTGGTGACCAGCAGGAATGCGTACACACCTGTTGTTAGAACTCAAAGAAGTGCCACGACACTATATAGCCACTTAAGCTCTCAGACTATGAGCAATATAATGTACTACAAGTGCGTG…
>D918_08250 T_suis-1.0_Cont37 length=415030 strand:- coordinates: 318253..319254
GACGTGTGCCCTCTAAAAAGGCGCGTTCGCTCGCCTTCTCAAACTGAGCTTTATGTGTAATATCAGGAGGTGAACACTTTACTTGTTTCAAAGCTAAGCAACATCCACTTATACAATACTTTAAAAGGAGCGCTGAAGGGTTCGTCTCTCAGTTGAGTCGCTGCGTTGCTGGGATTGGCAGTGACTGACCCAAATTTGTCGTTTTACTTTCCGACAGTTTGATCGACCCGAAATGCGTTGCTCCTTTTTTCGCCGCTCTCTCTTTTCCCCTCACTTCGTTTTACAGCCTTCTTTTTTCTCTCACTCTCTCTCTCTCTTTGTGTCGACCTCTCGTTGCCGTCACTTTTGAAAACTCCGTTGGGCCTTTCTTGTTTGGACACTTTTGTACAAAGTAGCCTT…
>SBAD_0000555401-mRNA-1 SBAD_scaffold0002312 length=24393 strand:+ coordinates: 18598..19598
CCATTGTTTCTTGCCTGAAAGCACGGGACAGCGGATTAGCGTTCGTATCTCGCCTCTGTTGTTTCCTAGAATATTTCTTCCTCTGTTTCTTCTTCATTGCCTGTATGATCATGAGTCGACCGATCGATGAATAAGTGACATTACCAAAGTTGTGTGTATGTTTGAACGCCGCTGCCGCCGTTGTTTGGTGCCTCCCGTTTGGTCGCCGGAGGTAGATGCAGTTCCTTCCCGAATGTCCAGCGTCTCCACGGATCCACCGCCGTTAGACGTTACGTTACAATGCTCACTCAGTTCGACGAGAACCAAAACCGCGTACTTTCTTCTTCATCTTTATTCTACTTCGTTTTTTTGTTTCTGCGTTTTTTGTACTACAGTGCTGTAATGTTAAATCGCGAGCGC…
>nRc.2.0.1.t40955-RA nRc.2.0.scaf00332 length=64824 strand:- coordinates: 16355..17356
AAATTAAGGAAAAATACTGTAAAACCAATCTAACTACAGTGAGCCTAATTTTCATAATCAAGTTTTCGCATATAGCTTCTTTTATCTCTAAACCGAGCTTTATTCCTAATATATATACTTGAACGCATTTATTTTTTTGCATCGACAAAGAATGACGTTAATTACGGTACAAAATATGTGCGTCTGTTTTTCAGGAAGTTCGCAGATTTGACGTCCGCAAGATGATTTACAGTATTTGTTTCGATTCAGCTTGCTGACGCCAGATTTCTGCACTTTTGACTTGACAGCATTATTTCTTACATTAGTTCAAAATTTTGTACATTGATACAGTATCAATTTTGAGTGTACGTGGAAAGTAGTGCCATTCTGTGTATAGAAATTATGGTTTACATAGTATGT…
ELT-2
>C33D3.1 X strand:+ coordinates: 10483446..10484446
TGTTCTAGATGTAAATGATGGAAATTAACTACAGGATATCGTAAAAGCGTCATAAAACTTCAAAACTTATGATACTGTAGCAAAACTTTGTTATTTCAAATTAGCAAATATTTCTGATTACGGGTTCTTCAAAAAAAATTTAAAAAATACACTAATTTATTTTTCAACGACGCCGGGCACCTGTGAACCAAGAAGATTGATACCGCGTATTTCATTGCCAAGGTTTGCGCCCATATTAACAAATTTTGAAATGAGACTTCTCAAAGTTTGCAATGGCTGTTTAAATTTTTGAAAAATGGCATAATATACAGTGCGTCCAACTTCTCTTGCCCCCCCCCCCCCCCTCTAATTTGGCGGTTTGAAACAGTTCGGTAGCGCATGTTGAAAAACTTATGCTGG…
>CVIRI.g4927.t1 CVIRI.scaffold00275 caenorhabditis_virilis_JU1968_v1_core_32_85_1 scaffold strand:+ coordinates: 52475..53475
CTTCAATCATTTTCATTTAAATGCATACTTTTGACGTGTTACTCATTTCTTTGATATCTACTATTTCTTGCCACCATTTTTTAAAAATATCACTATTTCCAATTTTTTAGAATCGATGTATTTTAAGTGTTTGTCATAAGCTGTAATTGTAATTCATAAAATTTATTTCATAATGAACGTTCCAAAAAATAATCACGACACATGGAATAGAAGGCAAATGAACCAAAAACTATAGGAATTATGAACCTGAAGGTTTCAAGACGAAAAATGCCTAGGACCGGACAAAATGAAAATGAAATCAAAAAACAATTCAAAACAAATTCTGGTGTACATTTATACAAAACCCCCCAAAATTTTTATACAGTTATGTGGGATTACAGAATACGACAAAGTCATTTT…
>CPLIC.g12863.t1 CPLIC_0517.scaffold04194 caenorhabditis_plicata_SB355_v1_core_32_85_1 scaffold strand:+ coordinates: 27364..28364
TTTATTCAATTGAATTGCATCTCTTTTCTTGTGATAATATATTTATTGTACAGTGAAATTATCTGTTACTCGTATTGTGTAAAATTATAGATTAATTGCACGGCAACTCGTAGATTGCCATTATTTAACGGGATCTTTTGTTTCTAATTTTTGGATTGAATGATGTGGTAATTTTTATTGGTTTTTCATTTTATTAAGAATTGATTACGCGCATGTCATTTGTTTTAAGCGACATTCCAGTGTAATTTTGTTTTCGTTTTTGTTGTGAGACTTTCCCTTCAAGAATTGTTTTAATTATGTAGTTATGCATTGTATAGTCATATTACTTTACACCGTACTTATATCAAATTTATATTAATAAATATATTGATATATAAAATTATTTAAATACTCTTTTTT…
>CPARV.g13177.t1 CPARV.scaffold04086 strand:+ coordinates: 49095..50095
TCACATAATAAGCCTGAACGTGTAGTCTGAAATGACGACTCTCGAACTCCTTCATTTTTTTTTTACCTTCACCTCCATTTTTTACTCAAAACTGTGCCATAGTTATCTTACTATTTTTGTAATTAGGAAAAACACGCCTCACCCTCTTGAGAAGTAATATTCCACCATAGAAACTACTAACAGAATAATATTAACCTGATTTTAATTTTGATGTCATCTATATCCTTCATTCCATATTTACCATTTCTTGCCACCCGACCCCCCCCCAAATAATACTCATTTCTATATTGACATGGTTTGATTGATTACTGATAATGTATAATGAATGATTGCACGTAATTTTTGGTGTTATCGTCTAGGTTTTCAAATATTCAGATATGAAAGTTTTCTGATGATCAA…
>CMONO.g13255.t1 CMONO.scaffold_203_pilon_pilon strand:+ coordinates: 969104..970104
GCATCCGTCATCAAGCACGACGCCGTAAATCGATACATTGTAATGTTATGCCCACATATTGCCTTGCTTGCAACTCCACATGGCCATACTTTTTTCCATCACAGAAAGCAGATATTTCACATTGAGCCGATCATATACACACTTTTCCTATACAGTTTGTCAATAAAATATGCGTGTCGTTTTTTGAGCTGAGGTTGACAAAGGGATGAACCCATGACTATAAAGAGTACAAACCGTAGAGTTACACAACCGTATGTTGATTACATGGCATTATAAAGGCCTCAAGATGATCATTGTGACTAGACCTAGAACATAAGCAGCTACAAGCTTTTGGGGTAAAGTTAGATGGAGTATCGCCGGTATAGTTGATTTCGCAGCAGATTCGTCGCCAACAGTTGG…
>DCO_010373 scf7180000986818 length=2091160 strand:+ coordinates: 1052301..1053301
CAGCGTAGTCATTGAAAATGAAAAGTTCGGCATATTTTTCATTTTTTTTTTTAAATTACGTGCCCGAACTTTCCAAATAAAGTCGAAGAAGTCTAATTACAAAATGCAAAGGGTTATCACAAATTCGGAGGAGGGGGTATCTTTGAATATAGTTGCCAAAATATGTTAATTATCCCTAATTTTGCCTATATAATGCTCAGCTCAGTGGGAGTATGGCCTTAGAAAAATGAGTACCCATGATTTAGGGGTGTTAAAAATAATTTTTTAGAAAAAAATAGGATTCTTTATTTTTATTTTGATCATTCAAGGCCGGAGAATGAGAATTGTGACGATACCAAGAATATAGGCCGCGACAAGTTTCTGAAAGCCAAATTATTTCTCTAGGTTTCAAAAATTATC…
>HBACT.g6123.t1 HBACT.Scaffold1262 heterorhabditis_bacteriophora_M31e_PRJNA13977_core_32_85_1 scaffold strand:- coordinates: 385280..386281
GACATTCATGCTACTCGAAATTTACTTTTGTCATAGAAATTAGTTCCATTACCATATTATACAATTATTGTCAGCTGCTGACGTAACAAGTTCCGTCTACAACTTTTTCAGTTTAATAGATGCAGAGTGAAACACTTTAGCAACATGTTAAGCAAATCTCGAAGAGAAGGAGTCTTTTTCTGAAATTTCACTGTATTTACTTTGCACAGTTTCAATTTTAGATTTCGCAACAAATCTTACCTAGTAATAGTCATAAATTCATGTAACTACAATATATTTTAGAAAATCTTATAGACCCAGTGAACAATATTGTATGAATTCATTAATACACTTACATGTTCTCAAAAATTAAGGTAGACGGAACTTTAATCATTGGTTTTTTAATATTTTATCAATATT…
>HCON_00165300-00001 hcontortus_chrX_Celeg_TT_arrow_pilon length=46012677 strand:+ coordinates: 2348293..2349293
AGCAAAGACGATCCACTTTAGTGGATCTGCTCCTAAGCACTTTCAGCAGAAAATTTATTGTCCTACAATGTTGATATGGAACTCACTTTTATATTACTGCTTACATACCTAACTTATGAATACTTCATTCCAAGAAGCCACTGTAAAAATGAGACGTGAAACATGTCTGTCTTGTATCAGACTGTCTGACCGGATGTATAGTAAGCTCAGCCACTTTACCGTAAATGTTTATTTGTTTATCATTGTGCTTACGGTCGACTGGATTATAGAAAGTAAAAGGTATTATTACTATATGCATAAGGGGCTTTTCAGAAATATTTTGGAAATATTTACCTCGAAATAATCCAAATTTTCCAAAGCCGCGGATGTTTTCAGGGAAACTCTTGAAGGTTGAGTTCA…
>NECAME_00548 KI660311 length=1425407 strand:- coordinates: 35970..36971
ATAAATTAAAAGGTGCATTCAGAGGCACATTCAAAAAAAAAATATGTGCAAGGGAATGGAACATGTTTTTTAAACCTAAAACTAAAGAACAAGTGAGATTTATCGGGATAGAATTTACAAATCCTGCCTTGTGTTTTGGATAAGAACCAGTCCAAACGTAAATGCTTCCCGTTAGAAAATTCTTCAAAAAATAGCTCTGGATATTCATCAGCCAATAATACACTCTCCAAAGGAACTCCCTTTCACATTATTGGCTGATTCAAATCTAAGCAATTCTCTGTACTATGTATTCTTGATTATTTTCTAAATTCTGTTTATTTATTTCAGAAATCTATGAAGACTGGATGCAAACTCTTGCTAAGCTCAACAAACGTATATTATTGTGTTCGTATATTTGAT…
>OTIPU.nOt.2.0.1.t04160 nOt.2.0.scaf00006 oscheius_tipulae_CEW1_nOt2_core_32_85_1 scaffold strand:- coordinates: 527000..528001
ATTGCTTATAATATTGCCATTTATGCATGTAAAGACGAGTACCCGGAAAGACAATAAATTGCTCAATACCGCTTCTCTAACCGAGAGAGAGACAAACAGACATAGATATAACTGTTGTTCTGATTGCTCTAATTTCTCCAATTTGTTCTAATTAATTTAGTTCAAAATGCCCAAAAGTCTCTGTGTGTCTGTAAGTCTGAAGCCGTTATTGTGCCCTACTTTGTATGCGCACACTATTGTTTGCGAGTCAAATCAGTTTGGGAGACCGGGTAAAGATCAAAGGAATCAGAGGTTACAATTGTCATAGAGCTCCTCTAGGAGCCATAGTTGGATAGGAAGTTGGGTCGAGAGATCGGAAATAAGATCAGAGAGTGAAAGGGAAGTGGGTTCGAGGGATGG…
>PPA12299 PPA_ChrI strand:+ coordinates: 32084746..32085746
TCCTTCCCCATTCTCACCCAGTGTCCCTTTCCATTGTTTTACCTTGCCTCTTTCCCATTCTTATCTTTCAATCCCAGTGTTTCTCATTTCTCTTAGTTTTACGGGTGTAAATCACTAATTGCCATAGAATACTCACAATTTCATTGCTCAATAAACCCTTATCATCAACTGGTTATTCATTCTCATCGTCTCAGTTCGCATTTACCATGTCAGGAGTATTAGATATCGATTACACTTCTTTTCTCCCGATGAATAGATAAAACTAATGAGTGAAACCCGTGTTGGATTTAAATCTTCGAATCGAAAAATGATGTATCTTTCTACTTAGCACGGAAATGAGAAGACTTTCGTTATTTCAATGATCTCTACATTAATTCATTCAATTCGTGAGATTTGTGA…
>MBELA.g5654.t1 MBELA.01225 mesorhabditis_belari_JU2817_v2_core_32_85_1 scaffold strand:+ coordinates: 17223..17227
AATA
>POXYC.g7812.t1 POXYC.scaffold363size49241 poikilolaimus_oxycercus_v1_core_32_85_1 scaffold strand:- coordinates: 10572..11573
AAAAAAACTGAAAGCGACGAACTACTCAAGAATTCAAATGAAAACTAGCCTACAAAAACCTCAAAACAAAAAGTGCTCTTGCCTTCTAAATAGTCTCTTGCCAATGAAAGCGTTTCTTAGTGTCATTCATCTGCTGTTCTTGCTAGCCTAAGGATTTGAACTTGTTTGTAAATAGTAGACTTTGCTCTCTAATAAATTTGCTCAATCCGGTTTTCAGCATCCTTTTGTCTTTGAATTTGGAAGACTTTATTCGGGCATAAGACTGTGTTTATTACGTTTAAGAGACTGGAAACGCGACTTTCAAAATTCATATGATGCCGTTGAATGCACCATCACAAGCAGAAGACGATAGGACAGACGCACTCATAAGTTGCACACAGAAAACGCTTATTACAGACT…
>Minc3s00002g00072 FXSY01000002.1 length=377857 strand:- coordinates: 44936..45937
AATTAATGTTCTGTATTTTACTTGTGTTTTTAAAATGTTTTGATGTTTGCATATGTTTTTGCATGTCCATTTAATTAATTCTGTTAATACTTTTTTTAATAATAAAAAATCAGAAAAAAATTTATTTTAAAGAAAAAATGCTGATTAATTAAAAAATTAAGATTTGCAATGTTTTTTGCACATAAATATATAGTATATCACCATATCAAAAATATTCTCATTTTGATTTTTTAAATTCATTTGTCATCGTTGAAACGTTGACGAAGCTCATTAATTTTGATCGAAGCTCCAGAGATATCTATAAAATTTAATGTTTTAATGAGGCACAACAAATAAGACACCTTGTTTAAGTTTAGCATTAACCCCATTTTGCCCTCCACTTTTCTCATCAGAAGTCGT…
>Pan_g5275.t1 KB455144 length=27132 strand:+ coordinates: 16696..17696
TGACTTTTTGATAGTAATATTGATTGATTTTTGATGCAATATGTTTTTAACGTAATTTTATGGCTTTTTAAATAAACTGAGTATAAAAATCGATTAAATTTCATTTTTACAAACAAATCTTACAAAACTTTGAAACTACTGTTAAAATAAACTGCGGTTTAAGATGTGCTCCATATTTATGTCTTCATTTTCCTCAAATACAATAATCAACGCCAAGTCAAAATGCAAACTAAAACGTTTTTGGTCTTTCAGTCCCATTTACCACAAAGTCTATTGAGATTTCTCAAACATTGGAAGCCCTTTTTAAACCAGATTACCCCTACTCTGGGCCCAGGTCTCTAAGCGGTCCTTCAAACGACAAAAGAAACCTGTCATCGAGACGGCGGCCGTAAAGAATGC…
>SRAE_0000018600 SRAE_scaffold1 strand:- coordinates: 531055..532056
TATTTTTTTTTTTTTTTTATTTTTATAAAAAATTTTTTATATTCAATTAGTAAAAGAATTGTGTAACATTAAACATAACAAATATACATATATTTTTTGCCTAAAGAGATATATAATTCTTATAGTCATTGACCTACTATATTTATTCAAGACTGGTAACATTATAAAACCGGATATTAATAATATTTTAACCATCTAAAGTGAATTAAAAATATTAGTAGAAGACGGCAAGTTATTTTAAATATTTTAACTTTTGACAGCAGGTATATATTACACTATTATTATTTTATATCAATGAAAATTTTACTATTTTTAATTATTTTATCATTTTTAAATTATATAAATGTAATTTTTAATTATTTTAACTGAAATAAAAATTTTAGTGTTTACCTGATGATC…
>L596_015480.1 scaffold3 length=7362381 strand:+ coordinates: 3851466..3852466
GAAAAGAAAAATCCGGAATTTTGAAAGAAACTTGCGAAATTCGAGAACGAAACACGGTCGATGTTCGGGGAGGGAGCGAGAAATCGCTGATTTTAGATCTGCCGGATCCCGCGACCGACCGGTCGGCGCCGAATCGACCTCCCGAAATGAATCCCTCCCAACGACCCCAATTTCGGAGAAGCAGACAGACAACGTCTTGCCGCAGTCAGGAGCGGTCGTGGCTCCCCAAGAGCGCATTCGCCCTCAGCAGATTCGAGTCGAGCAGTCGCGCGAAGTGCCGAGTGGTCCGAGAAGGTCGCCCACGTATTCGAGATCGCAATGACCGTGAGTTTCTCCTCACACCTCCCCCTCAATCTCCGTTTTCAGGGATCAGCGGACAACTTAGAAGCCGACAAGAGT…
>Bm2533 Bm_v4_ChrX_scaffold_001 strand:- coordinates: 19507116..19508117
GCTGACTACCTAGCTGTTCTGAAATCTACAAGAAAAATTAGTGATGAAGTAATATAGCTAGGTAATTTGGAATTGAAAGACATATGTTTTGCATATTCTGAATTAATAACAAATAGGCATCCGCACTTTTCGCAAAAAAATGAGAAAAAAAAAATTAAGTGAAATATTAAGGGAAAATGAATATTAAAAAGCGAAAATTTTATGAATTTGTCTCTTCGTGACTTTAATAAATTTCACTTGTAATTCTTTTAACTGTTATTACTGTTCGAATTTTGATACTCATTCCTTTACCTAGTTAAGTGATAAAGTGCTAATACAGAAATTGTTTTTTTTTCTGATTTATTTCTTTCATAATTTCAGTGATATTATAAATATTTAGTTGTTTTTTTCTCAGTTATT…
>WBA_0000449201-mRNA-1 WBA_scaffold0000396 length=13819 strand:- coordinates: 1511..2512
ACTGATTACCTAGATGTTCTGAAATCTGCAAGACAATTAGTGGTAAAGTAATATAGCTAGGTAATTTGGGGTTGAAAGACGTATGTTTTGCATATTTTGAATTAATAACAAATAGGCATCCGCACTTTTCGCAAAAAAAGCAAAATTTTAAGTGAAATATTAAGGAAAAATGAATATTAAAAAACGGAAATTTTATGAATTTATCTCTTCGTGACTTTAATAAATTTCACTTGTAATTCTTTTAACTGTTATCTCTGTTCGAATTTTGATACTCATTCCTTTACCTAGTTAAGCAATGAAGTGCTAATGCAAATTGCAAGTATTGATTATGCGGGATTTTCAAAGATCTAATGACATCAATGAAAAGTTTGGTCCAGTTGCCATTTTGTTAATAATTAT…
>EFO27581.1 JH712072 length=791039 strand:+ coordinates: 28605..29605
TCAGTCGCTTAACTGTCTCGAAATGTGTAAGAACCATTAGTGGTGAAATAAAATATATCCACTCAAATAGTTTACTGAAAATTTACATAAGTTGGGGACGAGAGAAATAGATTTTTGGCAATGCTTCATGTGAATTGTCACAGCTGCAGCCTACAAAGTTGGTTTTGATTCCAGAGACTTTCTTTTTTTGGACCTCAAATTTGCCGAGCAAATGTGAACTAAAATTTTGATACTCAAAAATTTCGATACTTATTGTTGTTTTTCACATTACGATCCTACTGTTTTTAAAGCATGGAAAATTTTAAGATGGCAAATTTCATGAATTCGCCGTTTGTTGAGTTTAATATAATTTCACTTCAAATCTCCTAATTGTCATTTCTGTCCGAATTTTGATACTCA…
>AgR001_g424_t15 AgR001 length=11327033 strand:+ coordinates: 7352199..7353199
GAAGTTCCCTTTGGACAACATAAAATGCAGAAATTTCTGGAATCTCTTGAGCAAGTCACGACGATGGAATCGAATTTTGCAATCGTTGTAACTCTGGCAGCGGTGAAGTGAAGAGGGAGGCCGAGTTGAACATGAAGGGACACGGGGATAGCCGAAATGATTTATTGGGAAGCACGACAGCTCCCAAGAACGAGTAGAAACGGCGAGAAGCGAGAGATACGAAGAAGTGCTGCTATAACCACACATGGGAGATATGGAGAGCTTGATTGAAAGTCGTCTAGTGAACGTGATATTATAAATGGCACGGCAACAAAAATTTTACCAGTAAAAGCGAAGAAAACGTGTATGATATGGAAATCATGGTATTTTTGGCTCTAGCGAATTAGCTTACGATAGAAG…
>ALUE_0001934501 ALUE_scaffold0004120 length=16531 strand:+ coordinates: 15888..16531
AAAATTTGGCCACTGTCAGCAACCATTTCAGACCAATCAGCACACTAAAGTCATATTCGACAACCAATCTTCCAGACTGGCTGAATGACTTATCTTTTTGTTTAGCCAGTTTAGCGTGGGTGAGTGAATGTCATGAGTGAATTTCATAAGCTTTTGTTATTACCCATTTTTGCTCCAAATTATTCGCACATTTTTTGAATTTTTATTTTTTTCAATATGACATACTTTTGCGAATTTTTTTGATTATTTGAATGTTTGGAAATGAGATTATTTTTATGTGAGGAAAACTCTTCTCAATTTCTTGACTCTTGCCGTCGATATTTCCTCCATTTGATGGGACTTTGATAGCGCATAATAATTTCTGAACTAAGCGATGTGTTAGGAGCACCTCTTCGCGCT…
>TCNE_0000930001-mRNA-1 TCNE_scaffold0000790 length=60734 strand:+ coordinates: 39875..40875
TTGTTTTGTTTTCTCTGTCGTATTTTTATGGATTCTTTAGCAATTTGCTCATAGAAAGCACTGCTCAGTTCTTTGGACTGAACAGCGGCCTCTTTTTTTCTTTTATTATGAAAGAAAAAACATTCAACAGACGAAGAAATCGCTATGTTCAGTACCTATGCCATCCCTGAGGGCAATTATCTGCTCCCCATGTTCTAGGCTTTTCATAGTTTCCAAGAGACCTGCGTCTCCGATCATTTAAACTTCGGTAACTCTACGTGTCATTCCTAGGCTTAAACAAAATAGAAATTACGCCGGATTTTCAGCAAGCCTTAAGCACAACAGGGATTACGTCGGCTGTCGAAGTTCTCAATGCGCGAAAAGCGCAGACGGTGCTAGCAATAAGGGAGGCATAGCTGA…
>PSAMB.scaffold8669size5945.g31649.t1 PSAMB.scaffold8669size5945 length=5945 strand:- coordinates: 357..1358
GATCAATTTATGATATTTTGCAACTGTTTATAAATTCCTAAAGCCTCAGCCATAACGAATTCCTTCGTTATGGTCATTAATCATTGTATTTCCGGATGGAGATGAGTGTGAACGTATAGAAAGCCATGTCACCAGAGCATTAAAAAATGTATCAGGATAAGTGTATCTTAGGTATGCGATTATATGAAATTGTTAATTGTCGTGCTTAAGTGAAACAGCTTCTATATTGGTTGTGAGCTTGTGGGGACAGGTATATGTCAGCTACAAACTCTGATCTTCTTTCAGTGTTTCATTTTATTTTTGTATATTCTCTAGCTTATTTGTTACAAACTTGTTTGAAGGTTGCCTGAAACTGTTCGCCTGAAGCTTTGCTCAAATGCTGTCAATATTTTGCTCTTT…
>EFV60390 GL622785 length=11347909 strand:+ coordinates: 5038427..5039427
TACAATATAATGTAATAAGCACGATGATGAGGAACATGCTTCAATGTTTGTTTATATTTTCATTTTTTTATTTCTATTATTTTTTTGCTTTTTAAATTTAACTGTACGCAGTTGTTTTTCAAAAAATGAATTTTCCATTTGAAATATTTTCTACATTGTTTTCACGGTTAAAATTTTCCCACTTTCTTGGTTCACATTTCAACCAGCTCAACTCAACTCAAGTCAACTATTCATCAACCATTCATACAGTAAGAGCGATCATTATTAGCTGAGAAATAAATTTCTTTTTGCTTCATATGCAAAAAATGTGCACCAGTCAGTCAGTCAGTCAGTCCGACTTCATACAGGTAAACCGATGCTATCAGTTGTTGGGTACACAGCCCAGGACTGGTATATGAC…
>T4A_1901.1 scaffold168s length=87172 strand:+ coordinates: 34932..35932
TATATTGCAATATATTATAATATCCACAATGATGAGCATGTTTCAGTGTTTGTTTTTTATATTTTCAAATTTTTTTTCTTTATATTATTTTTTTCTTTTAAAATTTAATTGTACTCGGTTGTTTTTCAAAAAATAAATTTTCCATTAAAAAAAATTTTCTACATTGTTTTCACAGGTTAAATTTTTTCACTTTCTTGGTTGATATTTCAACCAATTCAACTCAAGTCAACTTTTCATCAACCATTCATACAGTAAGAGAGATCGCTATTAGCTGAGAAATAAAGTTGTTTCTGTTTTGTGCTCAAAAAATCAGTCAGTGAGACTTCATTCGGGTAAACCAATGTTATCAGTTGTTGGGTACACAGCCCAGGACTGGCATATGACAGACAGTCAGACCAA…
>TMUE_3000014258 TMUE_LG3 strand:- coordinates: 18232837..18233838
GCTGCCGGCTACGGCGGTGCAATCCCAGCGATGAACATCAAAACGGAGCGGTCATCGACGACTCCCTTGGGCGCAGTAGGGTCGGAAGCAACGACAACCAGTTCGGAGGAAAGTGACCACGAACACGAAAATAAGACAACTTGACAAAATAGGGGACATTTTCGCAAATAGCCTTGTTTCACTACCAACGTATACAATGGCTTGTCTAGTCCCACACACGTACACACACACACACAACACAGTATATATGTTCTTGTCCATTTACCCCTTCAGCTTTGTGTAATCACGCGCTTCGTCGTTCTTCTTTAGCTTGTTTTACTGAAATTACTCGCCGTAGTGTTGTTATTAGTGCTTGTTGGAAAATCGGTGTCTGACGATTTTACAAGTGCGCTGCTGTTC…
>D918_06399 T_suis-1.0_Cont20 length=1070389 strand:- coordinates: 492559..493560
ACGCCGCCACAAAATGAGGTAGGCCGTTTGGATACTTCCAGGTCACATGACTAGTCAACTTAGCTCGATGTTCAGACAGCCGCTTATGAAGGTACAGTTGCTGCAGCAGCAGCAGCAGCAGCCGCTGTCGGTAACGCAATCAAAGAGGAGCGATCATCGCCAACGTCACTGGGTAATATGGAAGAAACGACAAGTGCTGAGGAAAGTGACCAAGAGCACGAAAGCAACAATGGCTTGGCAAAATAGGGGAAAACTTCCTGAAAATTCCTTTTTTTTCATCAGTGTACACATTTGCTTGTCTAGTCTCATACTCACTTGTATGCAATTTTGTGCATTTACCCTTTCAGCTTTGTTTAATCACACCTTATCGTTACTCTTTAGCTCGTTTTACTGATATTA…
>SBAD_0000293201-mRNA-1 SBAD_scaffold0000800 length=37288 strand:- coordinates: 27212..28213
ACTACCGCTTGTCACTCAACGCCTGCCTCGGCACTCACCACTCGACACTCGACACTCGACACTCATCGTCCACCCGACCTGACCGCAGCAGCAGCATCGTAGTGGTCACTGCTGAGGGTCATGAGTTATGGCGACACTTAACTTTGCTGCGGCTCTGACAAATCGTTCCCTTCTCCCACATCCACTAGACGCGACCAGTGATCGTCGCGCTTTGCTACTAGGCGCCATTCGTGATTTGCTGTCAAAGTATCTTCCCTAACGGTCGAAAGCCATCAATCTGGCTTCGTCCTTTATTCGGCGTGTTTTCGCTTGTGAAAACGTGCCCTCAAGCGTCGCTGTTCTTTCTGTTTCCATTCGGTATTCCCTCAGCGTGCTTTACGTCTAGCTGTGGCCGAGTTC…
>nRc.2.0.1.t43554-RA nRc.2.0.scaf07061 length=11937 strand:+ coordinates: 7561..8561
AAGAAAACTTTAAAAATTTATCTATTACAAAAACTTATAAAGAAATAATTTGTGTATCTATTCGCCACGACATCTTTCGATTGCTCAATTTTTTCAGCCGGCATTTTCAACCTGCTTGCCTTACGGATCATCAGTATACCTGTACATCGATTGCAATGTNNNNNNNNNNTGAACTCATCCCGATTGAGAACAGAGTTGATTAGGCACAGAGGTCACTTGCAGGATCTGTGATGTCTATTTTCTGCTTGGTCGAAAGAAAGCAGAAATATAACTGAAGTGCTAATTGCTTGGACACAGCTGATNNNNNNNNNNNNNNNNNNNNNNNNNNNNNNNNNNNNNNNNNNNNNNNNNNNNNNNNNNNNNNNNNNNNNNNNNNNNNNNNTCCCTAGCAGTCAAAAC…
ELT-3
>K02B9.4a X strand:+ coordinates: 13941216..13942216
TAAAAAAACGTGGTGATAGATATTTTTTGAACAAAATTCTTTGAGAAAAAACAATTAACCTCATCAAACAGTGTTTGGTGATTATCTCTCTTACACAAAGTCAATAAATTAATTGTCGTGAATTGTCCGCAGATTGAAAATGAATTGGTAAGGTTCTCGCACGGAAATGGAACATAGCAACGGGAACAGAACAAAGCATAAATCAATCTGGACAGCAAGCAAGACTACTGATCAGATCTACGACAGATTGTGTCTTGGCTATTTCGGAGGGGGGAAGAGAGACAGGAGACAATTGATTTATCAGCAAACGTTGGGTTTAGGAATGCGTCCGTGTCTTTGAATACCCAAACAATTTTGTATCAATATAGTCAGCGGGCTTGTAGAAAATCCGTAATTTTA…
>CVIRI.g211.t1 CVIRI.scaffold00006 caenorhabditis_virilis_JU1968_v1_core_32_85_1 scaffold strand:- coordinates: 147944..148945
GGAAAAAAAAGAATCCGATTCATTATTGTTTTAGAAGTCCATTTTTGAAATTCATGATCTGTTTTTGAGCATATACCAAGTTTTCTTACTAGATCTCTAGATCAAACTTTTTATTTTAATTTTACTAACAAACATTTTGTGACTTCAAAACCTCGGTTCTTTTCAACATTTTACTTATTAATATTTTCTCTGAAAGTTTTTGATTAATTTCTATGAAGTGTACAAAATCGACAAAAAAATGAATTGAAGTCATTTTTGGATTCTCTCTTTTTTTGTTGACAAAAAATGTTTACTTTTTAGTATTCTATTCTGTTGTAAATTTTTCGATAGATTTTATGATTTTCCATATTTTTTATCGAATGTTCTAAAACAATAATCGATCAAATGTTTGCATTGTAA…
>CPLIC.g5525.t1 CPLIC_0517.scaffold00741 caenorhabditis_plicata_SB355_v1_core_32_85_1 scaffold strand:- coordinates: 80570..81571
ACGCAAACTTCTCGAATGGACTTGTATCAAACCGGAGCACTTAGATACTGAAGTTTCTTTTTTTATATTTGACTATAGTCGGCAAGGATCAGAATGATATATTGATTATACATATATGATTGAGTAATTTATGGAGGCGAATAGAATTGGCACTGAATTTTTGGTTTCAGTTTGTACATTAAAATTGAGAAATTCTTGTTGACCGCCAAATTATCAACATTACTCCTACTATTATTATTATAACTTGTTGTTGTTTGGGTAATTTTGAATTTGATTCGTCTTATTTACAGTAATCAGCTATATATATCTATATATAGTATATATTGTATTGTATTTATAAGCATTCCAAGTCAAGTTGATAATTGGCTCGATTTGAACGAGTTTCTAATAAGTTTGCTT…
>CPARV.g7888.t1 CPARV.scaffold01348 strand:- coordinates: 85689..86690
AGCAAGAAAAGTGCTCCACCTTCCCACACTCCAACAGATCCATATATAAAACCAAATTCAATTGACAAGCCATTTTCAACAAGTTGTGATTGCCCCATACCAAATTTGTAACGGTCTTTTCGAAAATTGATACCATTATTTTTACTCTCAATCTTAACAGCTCGTATGATCTACAACTTCGATGTATGCGTACATCCTTTTGTGTTTCTCTGATCCGTCTTGCACAACAATTCATCGAAGTCCCCATGACGCTGAACTTCTCGTGATTATCTCACTTTCTAAGAACTACCAGTGCCTTCAGTTCGTACCCTGATGGAATCTCAGTAATGGATTTTCATGAAAGTGAAGTTGGTGTATCAGCAAACGGTTCCAAACTTCACATAAATGTAATGGTACGAG…
>CMONO.g4278.t1 CMONO.scaffold_107_pilon_pilon strand:+ coordinates: 5419157..5420157
GAGCCGAACATCTTCGGTGCACATCTCTCTTTTACTCTCTTATGTGTTTGTTGTTATCTCGTCGTGCCTTGTTGTTGAGATGCTCCGCGAGTTCGGCTCAAAAGTCTCATTGCAAGCTTAACTTTACATTTTGCTTCGAATACTGTTGTAATGTGCTCTTAGTTGCATCAAATGTTATTTTCGCTCTCACACTCTTTGGTTTATTTTAAATTCGCAATTTCTTATGTGGAAATACGAAATGCTCTCCGGGATATGTAATTTGATCCCCACCCCCCCCCCCTAAAGCATAAAACCAAAGAAACGTGGATCGCGAATTTCTTTAATTATTTTCAAGGCTAGTTTTGTTTTAAAACTGCGATTATTTCGAAAGCGTATTCTGTCGGTGCAAGGAATTATAGT…
>DCO_008007 scf7180000986853 length=1914528 strand:+ coordinates: 1724181..1725181
ATTCACAAGCTTAAACATGACAAATTATTTTCTCCTAAATCTGTTAAGTTAAAATAGAGGTATACGAAAATAAATATTCATCAAAAATATACAAAAATAGGATCATGCGAAGTTATCCAAAGCGATACTTAACTGCACGCTTATGAAATTTTCGCTTGAATGTTATTTCTACTAACTGAATGAAATTTTCTGTCCTGCAACTCGAAATACATCTTTAGTTAAAATTAAACTTTTACAAGTTAAATTTGAACGGTTCATTAAAGATTATGAAATTTACTAATTTGCAAAACTTGCTAAATGTGAAATAACACAAACAAATGTCCTAACTATGCTTGGATTAGCTGCTGTTTACTTTATCTGATAAGTTGTAGTTGATTTTCCAAGCACGTTTAGTGCAAA…
>HBACT.g12349.t1 HBACT.Scaffold1250 heterorhabditis_bacteriophora_M31e_PRJNA13977_core_32_85_1 scaffold strand:- coordinates: 61883..62884
AATTGCTAGCTTGTTTTTATCTGAATGTTTAAAAAAATATTTATGCAAGTTATTATTTATGAAGATAGTAGTTAGTGATCGATAAAGAAGGGGACATCAATATAAAATTTTATTTCCTTTCTTTCAACTGTGGAATAGAAGATGATTATTTTCAGAACATAATAGCACTTCAAATGTGTCCAGATAATTCTGGCGTTGAGGTGAATTACTGAGTTGCTGCTCCACTATTTCCTATAATATTTAACATGTAGGGTGTGGCAGTGTGACAGTGAATTTAGTTGATAAGCATACTGATAAACTCCCCAGATTCGATTTGTTTCTAAGACGAGAGATGGGTAGATGGGGCTCGGCTATTTTACTAGCTTCAGTGATTTTATTCGCGAATGTTCAGTTAGTTCT…
>HCON_00035090-00001 hcontortus_chr2_Celeg_TT_arrow_pilon length=47382676 strand:+ coordinates: 2248769..2249769
TTTCCGCGGGTCAGGGGGATGTCCATATAGACATACCTCGAGGGCTGAGAATGGATCTCATGAAAAAAAGCGGGCTAAGAGCGGGTTCTAAGGAATAGAAACCGAGAGGGGGTTCCAAGGAATAGAAAACCTCTAAACATGAAAGCATGATGTAACAGTTCTGTAAATAATGGCAAAGCAGACCAGAGGTCACAAGATATTTCATGCTGATCTTCATATCACCGATGTACAAACTTGAACTACGGTCCACTTCATTCCATGGTTTGGTTTTCCAACGGATGATCAGTAAAAACTATTCTTGAACAGGTCTTAGGGATGTCGACGAGCTTCACATCAATGTCGCAGTCCCATTCCAAATGTTCAATGCGTTGCACCTCTTTGAGGAAGTCCAGCGAGAAC…
>NECAME_01177 KI669176 length=1237885 strand:+ coordinates: 1131769..1132769
AGACTCCTCTCAAACTGATTATTCAATTATTTTATTGCAGGCAGTACCTTGTCATTCGAATTCCGTTTGCGCTAATTGCAAAACGACAGAGACAACATTATGGCGAAGGGCAAAAACAGGCGAAATCGAGTGCAAGTGAGTGCCAACGCGTGGAAAGATTTGAATTATTTTCAATCTGGAAGTCACCATTTTCTTTTGCGTCATTTTCTCTTGAAGAGATTAGAAGCATATGCAGATTTTGAAAAGATTTTCAATTTCATGCGCATCAACAACTCTTAAGAATAAACATTAGTTTGTTCTTGAGAGTTTTAATCAAATTTTACTTAACAAGGCTAAGAAAAAGCTCAGAAGAATTCAAGTTTAGCATAAGAGCCACAAATGGTCATGCACAACACGGAA…
>OTIPU.nOt.2.0.1.t01561 nOt.2.0.scaf00002 oscheius_tipulae_CEW1_nOt2_core_32_85_1 scaffold strand:- coordinates: 1821312..1822313
ACTTCTCTAGATTCTAAAAACCCAATGATGTTACCTCTCTAATAATTAGATCAAAAACGAAATGACAGACACATATCCGACCATGATGGATGCAGTTCCCTCACAGTATCTTCTCAGCTTTTTTTTCACTTACGTTCGTTGTTTTTTTCAAGACAATAAAGAGTTGGCTCTCGTATTTCGCAGAATTTGATTGACAGGCATAGAGCAATTCACTAAAAAAAACAATCTTGCTGTCAATTTTTTTGTTCATTTTTATAAAAAAAAATTTCGCGGGAAATCTTCAACCCAAACTACTCTTCTGATAAATTTATATACACTATCTGAAAAGCATCACATCACAAAAGGGTAACCCGTTCAAACAATACGAAATGGAAAATGACTACGCCTCGTAGGCAGGAT…
>PPA00208 PPA_ChrI strand:+ coordinates: 34768486..34769486
ACTGACTGATCTTTGATCCCCCGCCCCTCTGATCTTTGATCTCTCTCCCGTTCATCACTCCCAATTGCAGATTCCTCAAGCATATGATAGTACACACATGTTTCATACAGTTACAACACAATTTCAGTCACAACCCTGACACGAGGCCATTCCATTATAACTATCAATCGATGTCCCTATCCCCCTTGCCATCGAGCCAAGTATTTCCCCCTACCGTACGCCCGATTGATCGACCCAACCATAATCTCTTCTCTCTGCCCCTACCGTAATCTCTCTTCGTTCCTTCCTCAACTTTCTGCCGTTTCACCATTACCGTACACGCTGCGCCACACCATGACCGCTGATTACAGACTGAACACACAATCTGACTACAGTACACCTACCTGATGAGCAGAGAAT…
>MBELA.g13215.t1 MBELA.06337 mesorhabditis_belari_JU2817_v2_core_32_85_1 scaffold strand:+ coordinates: 6744..7744
CTTTTCATTTCATTTTAACGTCTAATTTCGAGTTTTAACTTCATTTTCTGCTTGAGACTTAAAATTTTATTGATATGTAAACGCATGGAGGCTAGTGCACTGAAACTTTCATCAGTTTTTAGCTTATTTAGAAATAATCACGTTTAGAAATCAGTGTAAATGTGTTAAATTATCTATTTTCTGTGCGCTAGGTTTTTTTGTGTTTATGTAATTTACAAAAGTTTAGTTGGAATCAAGTGAATCGCTTGTTGAAATGATTTGTGCTAAACGCCGACTCTTTGGCACACTGAAATCAGTAATTTGAGCAGTTGATCATATGTTAAAAAGAGAAATCTAGTGTGCGAAGAGATTTGCGTTTACTAGAGCTCGAAGAACACCTGGATTCAGCTATGGTAGTGG…
>Pan_g5272.t1 KB455144 length=27132 strand:+ coordinates: 8084..9084
CAATTGCAATAACACATTAGTGTGCAATGAATACTGGTTTTTTATGTAGTAAACTGGCTTATCATGTTTAAGAATTTACTCAAGTGTGCAATACCGATCAATAAAAATGATAACAATGCATTCATTGCAAATGCACTGTGAATAAAATCAATCATCAAACTTAAGTGGCAATACATTGTGATCCTTTTCGAAGTTTGTAGTATTCAAATAATTATATTTTCGATAAACATTAATTGTGCAGTATCTGTTTAAACTGGATTTACCTATATTAGTCCGTACATGGCAGCACTGCAGCGACTTTTATTCAGCGTGTGTGGAATCATTGTTAATCAACGTTTCTACAGTACAAATTTTTTGTTAGTAACAAAAACGGTGTTGGCAACACTTCAAAATTAGAGA…
>SRAE_2000288000 SRAE_chr2 strand:- coordinates: 9037294..9038295
ACAAAAAAATTTTTTATACATTTTTAAAATACTTTTTTCTTTCTATCTTTCATATACATTTGAATCTTGAACATTTTTTTTTTACATTTGAAAAAACCCTTAACACAAAATACTTCCTTTTAATATTTATATTTAATTTTGTATTAATAAAATTTTTCCTATACATTGTTTGAAATAAATTTATATTTAAATTTAGAGAATGATATTTTTGTATTTAAAAATGTCACTCCACTTAAATTTTCTTTTTCATTTTACTTTTTTCTTTTGATAATGGCAAGTAATTCTTCACTTGTGGATGACAAAACAACACCAAAAGATCAGGCAGAGGGAAAACCTACTGAATCTAGAGTTGGTTTATGGATTGGTGTTAGCGTAATCATATTTATTATCATACTCGTT…
>L596_016114 scaffold3 length=7362381 strand:- coordinates: 5347610..5348611
TAAAAGTCAATGATGATAGATGAGAGCGGGATCTAGTCCTTCGACGATCAGCTGGGATCAGATCCTCAAGGTGAGTCAGAAGTAGTTGCAAAGCAAGAGTTTCGGACTGTGGATGCATGGGCAGGGAGCAGTGGCTTAGTGGAACTTCATGGGAGGCGATTTGAACCTTAAGTTCCCTGGTGTGTGTAAAGTGAAGCAGTATTGGGCATTTATTTGATAAAGGAAATAGCAGTAAAACCTTCAAATCGCACCCAAGCGTTTGGGATTCGCAATTAGATATTGCGATAAGATACTTAAAATATTTATTGAAGAGGTTAGATAAGGTAATTGAATGTTGAGTTTAAGCCAAAGGCTTCCGCTTGCACACAAAAGCTCTTACCGCAAACTTGCACTGGTAGT…
>Bm4554 Bm_v4_ChrX_scaffold_001 strand:- coordinates: 19776840..19777841
AAAATTTCGCTTACAAATACATAATGTCGTCAAATAGATTATTGATTCGATAGCATATCATTCAACAAATTTTATCAGCAATGTAAATATTAATTTATCTAATTGCTTAGTAATAATTTCCTTTAATTACACGATGACTTGAAAGTGAGGGAGTTGTTTCCGCTCAGATGTCAAAAAATTTGATGAATCAGTAACCTATTTAGAGTTTTATATAAGCTTAATACGTTTCGCAAAAATGTTATTCATCCAATTAATTTATCACAACATAACGTAACGTGTTTTATCATTAAGATTTAGGTGACACATTGTTGTAGGAATAGTTATACGTGTGTGAACGTGTACGTATGATCATTTTATTTCCTTACATTGCACATCACTTCATTACTTTTTGTTTTACTT…
>AgR002_g419_t07 AgR002 length=8926366 strand:+ coordinates: 7718887..7719887
ATACTCGACTTTCTTTATATTCATCTACAACTTCCCTTCATATACTAATATTCTTTCATCATAGCAATGTTTACCGAAGATTTACATATTCAAATTTTCTACAAACTAATTTTTCATATAGAAACCTGAATTCATCATCAAATCATATAAAAAAAATTCTTATGCAAAAACTAAAAAAACATATCGCTCGTAACGCTAGTATTCAATTTTCTTTTAAGTTCATCTCAGCTGCCTGGACTAGTAAAAGTTATGAAAGGACGATTGCAACTTTGCTCTGACTTACTTGATAGGGCTACACAAACGGGGATATTGCTGCAATACATTTTACGTGAAATGATAGTAACTTATCAAATAAAAGCACATGGTGGTGTAATTTAAAGATTTAATCATTACCACTCA…
>ALUE_0001666601 ALUE_scaffold0002516 length=29597 strand:+ coordinates: 6309..7309
ATGTTCTGAATTGCACTTATATGAAAGTTCTGCAATCTCCCTCCTCACTACTTTCTGTCATCCTTTCCTTGCAGCTCTTCTTGGACAAAATTTGTGACAGGAAATGACTGTGTTTATTCTCGTTGATCTGTATGCGTGTTTGCAAAGGAGTAGCTTCATTAAGTTCGATAAAATTGTGTAAACATAAAACCAGGGTAGAAAAGGTGCCGGAAGCTTCATGACGGCATTTAATTGGCTGTAGGACACAAGTGGAGGAGGGGGAGGAAGACTGACAATCGAACTCGGATTGTTTAGCTATCCTGGCGAGAATCTTATCCATTAAGCCAATAACCTCGTCTGCGTTGAGCGCTATCAGGATTCAGTGTTGACAGAATCACCTACGTGGAAGAAAGAATGCTT…
>TCNE_0001731101-mRNA-1 TCNE_scaffold0004974 length=15837 strand:- coordinates: 12362..13363
AATTTTGAATATACGCGTGAGCAGATATACTGTGTGTTGGCTTGTCTCCACCATGGAGCCTCTCCCACCATATGTTTTGCTCCTCGATCATCCGTATTGCCCTACAACTAAGTGCGGCTTTTTTTTCATAGAGCATTGTGCCCTTACTGTACGATCTAGGTAACCGAACTCAAACGACTCCCGTTTCAAGTTATCCTGTCAGATGTTTGTTGCAACTACTAACTCAACTTTGGCACTGGTCGTCCTGGGCAAACACATTCTCTGTTATAAGAGACTATAGCGTTAATGTATCTATAATAGATAGCGTTATAATCGTAACGTTTTAACATACTCTTGCATTAGACTGTAACATACTACAGCGTTGGACTATAACAGACTTTACCGTTAGACTATAACGAG…
ELT-5
>F52C12.5 IV strand:+ coordinates: 1921646..1922646
GGAAACTTTTAAAAAGGTTTAAGCTAGTTTCAGATCAATGAAAGCTTTAAAAAAGGGGAAACTTTTGGGTCCCGCCACGAAAACCTACAGTAACCCGGAGAACTTCATGGCGGGACCCTGTAATTTACAAAGGAAAACATGACATTATTGTATCCAGATTGAAGCTCTCAGATTGATGAATTCAATGTTTAAAATTATATCCCACCACGAAATTCCCAGGGTTACTGTAGGCTTTCGTGGTGGCCCAAATTTTCTCAAATTTCAAAGAAGTATGGGAAGCTCATATTTAATTAACATCTCTCAATTGCATAAAAACCTTAAAATCTGAAATTTCGAAATTTGAAAAAAAATTTGGGTCTCAAAACGAAAATTCTGAAAATTTGTCCAAACCTCTGGATT…
>CVIRI.g4649.t1 CVIRI.scaffold00253 caenorhabditis_virilis_JU1968_v1_core_32_85_1 scaffold strand:+ coordinates: 61021..62021
AGCGGGTTGGGATTATATGAATAAGGGAAATATGTGATTGTGAAGTGTTCGGTGGGTGTTCGAAAATTATTCAAGTATTCTTGGGTTTTGGATTATGGAATCTAGAAAATAGGGGATTAGAAAATAAAAGCATTGTTTGAAAAAAATACTGATTTTAACTAGAAAATCGTAAAAGAAATACATCGCCCCGAAAAGAAGCTTTAAAAAAGCTTGAAAAGTCGATTTTCCACAAACGGTGCAATTTGTCGTCATTTCAAGTGTGATTGCGTCATTTGCACATGATTTGACGACATTTTAAAGAAAAAAGTTTGAGCTTTTTTGAAATTTGAAATTTTCTTTCGGGTTAATTATTTCTTTTGTAAATTTTGGTCCTACATAATTTTCTTCAGATGAAAAAAA…
>CPLIC.g5901.t1 CPLIC_0517.scaffold00937 caenorhabditis_plicata_SB355_v1_core_32_85_1 scaffold strand:+ coordinates: 34358..35358
GTGCGATCCTCTCCTATTATTTTGTCAGCTACAATTATTTGGCAATAATTTTTTGATTTTCCGCTGAAAACTACTTGAGGAATAGAATTGTTTCAGCCAATGATACCGCGTGTTTACCAACTGTGAGCTTTATCCACCAAAACCTTCCACACCCCTCGTCTCCCTCTGTTATTTATTCCAATAAGCATTATTATGCAGCAATGTACCCCCAATGTTTATCAGTTCATCTCATGTGCATTTTTTTGTTTCATTTATTTTTATTATTACTAATTTATGCTATAATTAGAGAAAAAGCCATTCAATTGGTCATATTGTTGACTGAATAATTCATTAAAGGCCCTGCGGGTCGTCTTCGTTCATTTTCACAGTGCAGGTTAACACTGAAACCCTACTGAAAAC…
>CPARV.g2278.t1 CPARV.scaffold00378 strand:+ coordinates: 46139..47139
ACTCTTCTCATGTAGTTTTCCCGGAATTCCTTGAAAATCACGAAGCGCAGCTTTAAACTTTTATTTTTATCCATTAACTCATATACTAACCCACCGTGCCCAGTATTTACTATATTGAAATTAAAAGAAACATTCCATTCGCAATGATTTCTGATATCGTGATGATCGGGAAAAGGCAAAAATGAGGGGTGTGATCGAACCCGCCGTCATTTTTCCCTTTTCGCACCCACATACTCTTTATAAGCCACCCGCGTGTACCCGAGCTTTACCAAGGCCAACTTCAACATAATAATCATTTGCCTAATAATACCCATGCACAATGAACTACTAACCAACAACCCGACCAACTTGATTACCAACATTTCTTCCTTCTCTCTGTGCATTTTTATCCGATAGCCC…
>CMONO.g13651.t1 CMONO.scaffold_331_pilon_pilon strand:+ coordinates: 749162..750162
GGCTCCGTTGATCGCTTCACTTGGTGATTAATATAATTTTTTCTTTTTGACCTACGGTTATCTCAGTCATTTTCGCGCTGCTGTGAGCTCCGCCCATTGCCAGGGCGGACTGGAGCTAAATTTGTTCTTAACATGTCTTGAGGCGGCCTTTTCTTTAACACAGTTTTTTTTTTAAATTTTTCGTATTAAATTCGGACCCACCGGTTTGTTTGGCGAACACGATCTTGTATTCTGCAAGTTTTTTAATGATAATAATAGTAATTAAATAATTAATTCCTTGGGATGTTTGGTGTTGTCTAAGGAAAAGGTCGGCCCATTGGCAAATTAACAACAAAAAAGCAAGCGAACGCAATAATCTTAGTATGTTCATGTATCAGCGTTTGTTTGTCTTTTGCTGAT…
>DCO_012283 scf7180000986884 length=1843780 strand:- coordinates: 1577478..1578479
CGTACGACGCAACTCAGAAGAAAAAAACTTAAAACCCCGCAGAAATAAAAAATAAACTTTCATAAAAATTTGCTAAGAAATGAGTTGACTATTTTTTGGGTGACAGGAGTAGAATAGACATTTTGCATGAAAGATTCCATAGAAGAAAAGGGGGAAAAGTCAAGTTGATGGCAACTGAGAAATGACGAGATGACGTGAACTATCTTTTCCCACACCATTTCTCTCCCTACACTCCTTCCTTCGCATATCCCTAACTATAGCGCACGTCCTCACGTCACACATCATTTCAACAATTGCCAGTTGGGTTGGATAAAACAAGGATGACCGTCTGCACTGAATGAATGAACAGAAGAGAGCCCTAATGCACGAAACCACAGATTTTTGCGAGACAAACCTTTT…
>HBACT.g10301.t1 HBACT.Scaffold1305 heterorhabditis_bacteriophora_M31e_PRJNA13977_core_32_85_1 scaffold strand:- coordinates: 66657..67658
ATTTTTCTTATAAATAACCATGCACTAGAAAACCTCTTAGCATTATATTTGCCCATATTTGGCAGTAGTATTCTTTAAATCTTGTTTAGTTACTTATATTCAATAACACGGAGTGCAACCCTGCCCTCGGCATTTCAAATTGTTTTTAATAATACAATTGTAATCAGTCTATCATTAAGTTATTGCCTTCGGCCGGCCCGCGTGTCTCTGAGCTTTAAATCAAGTGTATCCATATATCATACTTTATATTCTTCTTCCTGGTTAATTTATGCATTTATAAGTGACAGACATAAGAGCTGTCACTTTGTAGCCTTAAATCATGTATACTCGTAACCAGAACGTATCTCGTCATTCTATCACTCCAAGTTACGTATCTCGACGGCCAGAATTCCAGTTAAC…
>HCON_00102890-00001 hcontortus_chr4_Celeg_TT_arrow_pilon length=51826579 strand:- coordinates: 8797722..8798723
TAAACTAAAAAAAAGTTGTTTCTTTACTACAAAGCCTATTTAGTAACGCTTGTAAGCGTACCTCTTCCTCTACTCCTCTACCGCTATTGCAGAAGTCCTCGAGCACTGGCTTGTAATTGAGCTTAAAGGCCAGAAGCGAGGGTTTTAGTGATGAACATGAAGTTTTGGGAAGTGTCCAGCTTTCGAAGTCGTTCATTCTCGACTTCATAGAGGAATTTGAATGAGTATTCAATGGACACACTGAATGTCGTGGGCAAATTAACGTAGAAGCTGGTGCTTTGTATCTATGGGCGAGTCGAACAAAGGCACAGTTCACGAAAATTCAATGGGCGAGAACGTCAATGGCTTTCCCGCCTCTCAATCGATGTCGCGTCATCACGTCAGGCGAGTGTCGAGGCA…
>NECAME_05031 KI669016 length=433537 strand:+ coordinates: 97473..98473
CATGAATCTGAGCTTCTGTTCACCATTAAGCACGACGAAGAAGAAGCCTTTTCACTCAGTATCCGCCTACTATTGCCTAACAAGTAACATTCTAAACCGTTTCTTTGATGAATCATATGTAATCCACACTAATACAGTACTACTCTCAAACAACATTTTAGTGAATATCTGATTTTTTCTTTTTTGTGCAATCGTGTGCAAGATAGGGGTTTCCATTCTCGTTTTATTTTTCTTTTTGAACCAAAGCTGTTTATTCGTAATTCGTTGAATGTTCATGTAATATCGTCGCATTGCCTTTGCCGGCCCCGCGTGTCTATGAGCTTTATATCACACATTCTCTCGCTTATTTTTGTTGTGGATCAACCCCCGTACCACTCATCGGATGTGGTCTTATATATC…
>OTIPU.nOt.2.0.1.t02762 nOt.2.0.scaf00004 oscheius_tipulae_CEW1_nOt2_core_32_85_1 scaffold strand:- coordinates: 303341..304342
AACTCCCCATTACGCATCCGTGTGTTTCGAGCTTTATCCACCTCATAATTCCAGTGCATTTTCCTTCACATTTCCACCCCGCATCTCATTTTATCTCCTCTACACATATTTCTGCAACTTCTGAGAGCTTATAAATTGGTGTCGGTACCTTTTTCAGTTGGGTCTCACACAACAGAAGCACATCTTTGCCACATATCGGATGTGTCTAAGTGCATAATAAATTATCGGACGGTTGTAATTGCTTTATTACCAGGCTGATCGAAGTAACCCACTTGAATACACATCTCCACACCAGCAATATCACAATTAAAAGGGCGCAAGATCGTCATAAAACTTTTTCCGAGATAAAACTACCAAAACGAGTCGGGGAAAATGAAATAGAATACAACAAAACAAACC…
>PPA01540 PPA_ChrIV strand:+ coordinates: 24212101..24213101
GCCCCGCCCCCTTTTGCTGCACGCCCCACCCCCCCCCCCCTGCCCCTAATACAGTATCCCGGCCGAGTACCCTCCACAGCCGGTTGACCTACGCCCTTTTACCTATGTGCAAGTGTTTTTTCTTTTCTTTATATCGTCTTACCTAGTGGTTGCTAAATGCCCGTTTTTTTTCCTTTGTTCGCCCTCTCATAATTTACACGCATTCCAACGAGACTTACGGCGATTGTTACCTCGAGGATTACAGTAATCTCGTATTATCGATACCGTATCAGTATTACCGTACTATTGTCCCCCTCGCTCGCATCTGGTCAGTTTTACACACAGTATTCCTCAATTATGTTTGCATAACGAGCTCTAATTTTTGATTATAAGTCATTCCCTCGCATATGATTGTTTACT…
>MBELA.g16326.t1 MBELA.09160 mesorhabditis_belari_JU2817_v2_core_32_85_1 scaffold strand:+ coordinates: 19050..20050
AAGCTACCGTACTCTTTTCTCTACTCGTTTTTTTTTGCATTTTTTTTTCAAGCTTTATCCAAGTGCATTTGAAATTTCCCGGAAGGATCACAATACACGCATAATGCTCTTAAATTTTTCGTCTTTTCTTCTTTATTCTCCAGCTTTTTTTGGTTATTAGTCGGTTGATGGTGAGATTATGTGCATTTAAATTGATAGCTTTTTGTTTTTTACCTAACTTTGACTTTTCATTGTTGATTTTTGCATAGTGGACATCTATTGATTGAAAAAAAAAGTCCATTCTGGGAAAATCAATTCATCATTTAATCATCGACTTGACGAGGTTTTTTCTCTTATCGACCTACCCATTGCGTTTCTACATTTTCGTGGATCCAAAAAGTTCATGTGATTATTTTGCAT…
>POXYC.g21171.t1 POXYC.scaffold1979size21290 poikilolaimus_oxycercus_v1_core_32_85_1 scaffold strand:- coordinates: 7241..8242
AGAGCCGTCTTATTTTCTCCTTTGCCCATTCGCCTTCTAACTTATTGCTAGTGCCGATGGCCTTCGTCGAGCTTTACTCAGCTTGCGTTCCGCGTCTTCTCGCTCCTCGCGTGCATTCCCCGTTCACAGCATTCTCTCGCGATCTTCGCAGTCGTATTACCCGCCCTCATCTCAGTGCTTCTTTCGCATTTCTCTCCGTGCATACTCCTCCTCGTGCAGTGATCACTCACAATCCGCATAATACCCTCTTCAAGGCATAATACCCTTTCCTGGTCTGGTGACTTCTTTCTCTTTTCTTTTGTAAATAGGTTGAGGCGTTTCTCTCGTGCTAATGTGCATCGGTGTCCTTCCTTCCAGTATTCCTTGAGCTTGCTAACCGAGCGGTGTGCCCCTCGTCGT…
>Minc3s09190g43001 FXSY01009191.1 length=2973 strand:- coordinates: 92..1093
AAAAAGGTTTTTTTTGGAATGTTTTTAAGGTTTGGAGTTTTAAAAAAGGTATTTGGTCATATTGGACAATTTTAAATTAAGTTTTTAATTTTTCAGAGAGTTTTAGGGAAGATTTTTCCTAACAGATTTATTGGAGCACATGTAAGAGAAGGCATTGCCATATTTTCTTTCAGACTTTTCTCTTTTCCCTAAAAATTTTTTCCTATACTAATTTTTCTTATAAAATTTCTTATAATCTAAAAATATAGTCTATTTCTGTAAAGAAGTATATTTTTAAAAATTAATTGCCAATATGACCATATACTTTTTAATTTAAAAAGCATTTTTTATATTTTTTATGTTAACGACTTTTTTACCCTTTGTTTAAAAAGGAGCCTTTCTCTTCATTTAATTTATATT…
>SRAE_0000031100 SRAE_scaffold2 strand:- coordinates: 109956..110957
AAATTAATTTAATTTTAAAAAAGTGTGAATACTCTAAATTTAAGCTTTATCCTAATCTCTTTTTTGTACTTAAAATAATAAATTTTAAAAAAATGAAGTTTTTTTTTCTTTCAATATTTGGTTACCCAATAAAAGTTAGCATATAGAGTATAACCAATATATTTATTAAATAAACTATACGGTTAAAATACTGATAACGTTTTTTTTTATAAAAATATATTAAATAAATTTTTGATACATAAAAAAAAAGTTAAAATTTTATAAACTAATCAACTTACTTATGTTTAAAGAAATTTAACATTGAACAAATATAGATTAAATTAAATTTTGATTTAATAAACAAAAAACTATTGAATAAATATGTCTTCTTTTTTATAATTATTTTTATATTCAAATTGT…
>L596_945666 X length=20922283 strand:+ coordinates: 14223984..14224984
ACTGCTTCCGAATGGTTTCGTAATGTGTGTTCATGGCAAACCAGCCGCCGGAGGGAACAGAACATGTCAACTTTATATGTACAAACATGTATGCACCTCAACAGAAACGAAACACAGCCCAGGAAGGGCCTTCTCGCACTCCTCCGGGCTTCTGCCCTGTCTTCCTCATATCAAATTCTTGCCTGGCTCGTACTCCAGTCCGGGATCGAATTGCTCGAGCACAAATACCTGCAAGAGGGCGATTGAGTTACGTATCAGGACAGACGCTGCTTACATAGTCACTGCTGAGCACGCGCAGCTCTGACGGCGGATTAGTGATCACGTAGCGTTTGTTCGACTCCGAGGAGGTTTGGTCGTGAAGCCTGTAGAGGCCAATGCACAGTTGGCCATGCTTCTTTA…
>Bm4254 Bm_v4_ChrX_scaffold_001 strand:+ coordinates: 4716585..4717585
TTTCATGTTTGAATTTGGTTTATTGTTCATTTTCCTCTTTATGGTTTAGTAATGTGATTTATCTGGCATAATACTTCATCATTTGGAACCATTTCAACAGTTTTGTATGCTTATGCAAATGGGCGCAGTTTTTTTTTTTTTTTTTACCACAGTTCTTTTTTGCTGTATTTGATACTCACTTATGTATATAATCAAATGGAGTTGCCTTGGCTGCTTTTTTGAAGTAATTCTCGACTATGGTTTTTGATCCATCTTTCGAGTGTGATTCCTAAAATGAAACCAAGTGCCAACTATAACTTATTGGACGTTATCGGATGGAGCAATAAATCAATTTGAATGTTTTTATAACAGTTTGAGTACTTTTATAGAGAATTTGGTAGAAAAAAAAGAGTGGGAAAT…
>EFO21032.1 JH712136 length=257953 strand:+ coordinates: 119146..120146
ATATGGTAAATTTAAATCCATAGGTGATAAGTGGTCCTTCTTCCTCATGCAGAAAAGCGGCAGAAGTTACTTTTCTTTCGTTTTTCTTTTTTTTTTGTTTTTGTTTTTTTCTTTGTTTTTTTGTTTTTTTCTTTTTTTTTTTTTTTTTTTGTTCTTAAATTTTGTCTAGTATTAATTACGTTCGTATTTTCGTTATTTTAATTCTTGGTTTTATTGTTCTATTTTTTTCTTTCTTCTTGGTTTTAGTTAAGTTGTTGTANNNNNNNNNNNNNNNNNNNNNNNNNNNNNNNNNNNNNNNNNNNNNNNNNNNNNNNNNNNNNNNNNNNNNNNNNNNNNNNNNNNNNNNNNNNNNNNNNNNNNNNNNNNNNNNNNNNNNNNNNNNNNNNNNNNNNNNNNNNN…
>AgR020_g090_t01 AgR020 length=3489138 strand:+ coordinates: 1306795..1307795
CTTATTTAAAGTAATACACCTTTCTATAGATCATCTGTGACGTTCGAATTTCGTAATTCTTCGTACCCTTAGCATTGTCGAATATTTTGCGTTATTTTTGAGGCGTTTATTTTATTGTGCAATATAATTGTTTGAAATTGTTTGTAGTTATACATAAAGGTAAATAATTGTAAGCATTTCAATTGTTTAGGAACAGTTATATATTTGTCTAAGTGGATCGCTTTTAATAGTTATATTGGTAAAGCTTATTTTTACGACAAAACAAAGGAGGTCGCGCATTAAAAGAGTGGCTAAAATCATTTTACATTCATTTTGCATTTACATAAAAATTCATTAAATTTCAATCGATCTCCTTTCCTTGAAAAGTGTTCCCACTTACATTATTCCACTTATTTGAAT…
>ALUE_0001545901 ALUE_scaffold0001994 length=36900 strand:- coordinates: 18390..19391
GTTATAATTCTATCTTTTGCAATGCTAATGCTGTCATAAACTTTTATCCAATTCCAATTTTTTCTATAGTGGATGTGACGTTGTTTCTTTACTAGCCTATCGCCACTCACATAAGAAATATCTGTTAAATCGAATAATTGTTTTTTTTAGCAGATATGAGGTGATGTTTGAGAAAATTCTATGCGCTATTACGATAGCAACATTTTATATTGCGGTCATAGCTATGAGCGGGACTTAATCAGGATCTTGTGGATTTCTGTTCATTCCGAGATGAGGGGGAGGTGGGGGGGGGGGGGGGGGGGGNGGGGGGGGGGGGTGGAGGGGAGAGGCAATAGCCTCTTGTGGCTAGAAGGAGAGTGCCTGTCTTGCATTATATCACCTGCCAAACGATGTTTTTCT…
>TCNE_0001218501-mRNA-1 TCNE_scaffold0001805 length=39107 strand:- coordinates: 7122..8123
GGTTGTTGTACCGACCTTTGATCTTATTCTTTGCAACTGATGCTATCACTAGCTTTAGTGATCCGTTTTCTTTTTTACCCAGTTCTTGTGCATATATGGCACTGCTTTTCCTCCACTTACATATTGCAATTCGCGCGTGAATGTTTCTCTGCTGAAGTGCGTAGCGGTAAGGAACAATACTGGCAGAGCCCAGGGTGGCTGCTAATGGTTTTGCTAATCTGCTTTTTGAAATCAAAAGCGGCGAGGGCCCATTTTTATTTTTGAACTTGGAATGAGAACTTGCAGTAAAGTTGGAGGGGAAACCGGTTCGACTAAAGAAACCAGATGCGAGTTAACCTTCATCCCCCGTCTCCCTCTCCAAATTCAGAGAACAAAGGGAGGAGAGATAGTTGCAAGTCG…
>SBAD_0000818101-mRNA-1 SBAD_scaffold0004433 length=16393 strand:+ coordinates: 5595..6595
TATTGTTAACTGTAGTTTTAATTTAGGCATATTCGTTTAAGTGTCCCCTTCTCTTCCTGTGGGCAGGACAAATACTGAGCTTATTCAGTATTAACGTATGAACAAAAGAGGGCTGTTTTGCAGAGAAGGTTCAGAAGCCTTGGGTTCTTTATGAAAACTTTGCTTAGATTTCTATACGCTTTCCTACAAGACTTGGTTGGTCCTCACACCGCCAGCGACCCAGTGATTCCTTCCCATCATGCCGGAGCCAGTTTTATTCTGCACAAGTATATTTGTGTGCCCACTATACTCTTTGTACCCTCATGTTACATATAAAATGATGGCCCTTTTTATTAGTGCATTGTCAAGTTTTTTGATTTAATTTTTTCTGAACTACCAAATTTGTTCTATACCACTTAA…
>nRc.2.0.1.t15145-RA nRc.2.0.scaf05202 length=15870 strand:- coordinates: 4573..5574
TTGATGACCTCGCCCAGAAGAAAGTTGGCTCTGTTTCTTCCCGACCTTCTTTCCACATTTGTGGAAAGATCTTGAAAAAACTTTCCACAAACTGGAAAAATTTATGCCATTGTGTTCATTTTTAAAATTTTTTGTCTATTTTGCATTATTCAAGCACTCCAAAACACTCAAACAACTTTATCGTGTTTTAATGCTAAAGAAACATCATATAGTAAAAGTGATGATGAGGATAATGACGACAATGACGATAATAATCATGAATAAACGTACATTTGGCAAATATATTTTTTGATATACGTTCATTCTTTCACTGATGCAATTAAAAAATTTCATCAAGAGTCACAAAAATTTGTTCCATATTTGTTTAAAAGACCCTTAATTTTTTCCACATTCTGGAAA…
